# Supplementary material for: Cyclopentadienyl coordination induces unexpected ionic Am−N bonding in an americium bipyridyl complex
Source: Nat Commun. 2022 Jan 11;13:201. doi: 10.1038/s41467-021-27821-4 (PMC8752859; doi:10.1038/s41467-021-27821-4)
Supplement: Supplementary file 3 — Source Data [file 41467_2021_27821_MOESM3_ESM.xlsx]

## Sheet: 1-Am Room Temp
Solid-State UV-vis-NIR
1-Am Room Temp
320.28	0.4571
321.07	0.469
321.86	0.4715
322.65	0.4756
323.44	0.5077
324.23	0.479
325.02	0.5516
325.81	0.5111
326.6	0.492
327.39	0.5186
328.18	0.5249
328.97	0.6016
329.76	0.5388
330.55	0.5521
331.34	0.6254
332.13	0.6021
332.91	0.6661
333.7	0.6304
334.49	0.7319
335.28	0.6738
336.07	0.7148
336.86	0.7427
337.65	0.7337
338.44	0.7739
339.22	0.7196
340.01	0.7813
340.8	0.7783
341.59	0.7843
342.38	0.8179
343.17	0.7853
343.95	0.8541
344.74	0.833
345.53	0.8387
346.32	0.8775
347.11	0.8717
347.89	0.8799
348.68	0.8842
349.47	0.8934
350.26	0.9156
351.04	0.8732
351.83	0.8972
352.62	0.8988
353.41	0.9436
354.19	0.9313
354.98	0.926
355.77	0.9242
356.56	0.9321
357.34	0.9583
358.13	0.9542
358.92	0.9767
359.7	0.9836
360.49	0.986
361.28	0.9918
362.06	0.9667
362.85	1.0171
363.64	0.9959
364.42	1.0296
365.21	1.0249
366	1.0117
366.78	1.0435
367.57	1.0473
368.35	1.0566
369.14	1.0629
369.93	1.0775
370.71	1.0699
371.5	1.0742
372.28	1.086
373.07	1.0986
373.86	1.0923
374.64	1.1108
375.43	1.093
376.21	1.1058
377	1.1212
377.78	1.1274
378.57	1.1291
379.35	1.1385
380.14	1.1514
380.92	1.1383
381.71	1.1572
382.49	1.1517
383.28	1.1625
384.06	1.1914
384.85	1.1655
385.63	1.1877
386.42	1.1741
387.2	1.1861
387.99	1.1893
388.77	1.1983
389.56	1.2026
390.34	1.1954
391.12	1.2059
391.91	1.2108
392.69	1.2183
393.48	1.2107
394.26	1.2323
395.04	1.2313
395.83	1.2314
396.61	1.2353
397.4	1.2372
398.18	1.2374
398.96	1.2507
399.75	1.2409
400.53	1.249
401.31	1.2461
402.1	1.2538
402.88	1.2541
403.66	1.2585
404.45	1.2625
405.23	1.2575
406.01	1.2644
406.8	1.2681
407.58	1.2656
408.36	1.2789
409.14	1.2741
409.93	1.2811
410.71	1.2788
411.49	1.2839
412.27	1.2763
413.06	1.285
413.84	1.2842
414.62	1.2864
415.4	1.2917
416.19	1.2908
416.97	1.2917
417.75	1.2953
418.53	1.2982
419.31	1.3063
420.09	1.2985
420.88	1.3078
421.66	1.3029
422.44	1.3042
423.22	1.3021
424	1.3048
424.78	1.3104
425.57	1.2988
426.35	1.3106
427.13	1.3099
427.91	1.3076
428.69	1.3169
429.47	1.3135
430.25	1.3185
431.03	1.3149
431.81	1.3195
432.59	1.3202
433.38	1.3232
434.16	1.3287
434.94	1.3231
435.72	1.3222
436.5	1.3305
437.28	1.3298
438.06	1.3323
438.84	1.333
439.62	1.3409
440.4	1.3385
441.18	1.341
441.96	1.3424
442.74	1.3396
443.52	1.3465
444.3	1.3296
445.08	1.34
445.86	1.3362
446.64	1.3406
447.42	1.3383
448.19	1.3426
448.97	1.3435
449.75	1.3515
450.53	1.3603
451.31	1.3571
452.09	1.3584
452.87	1.3584
453.65	1.3508
454.43	1.352
455.21	1.3513
455.98	1.3521
456.76	1.3515
457.54	1.3543
458.32	1.353
459.1	1.3518
459.88	1.3554
460.66	1.3527
461.43	1.3529
462.21	1.3606
462.99	1.3638
463.77	1.3663
464.55	1.3642
465.32	1.3634
466.1	1.3694
466.88	1.3627
467.66	1.3671
468.43	1.372
469.21	1.3765
469.99	1.3694
470.77	1.3658
471.54	1.3572
472.32	1.3522
473.1	1.3539
473.88	1.3531
474.65	1.3499
475.43	1.3427
476.21	1.3432
476.98	1.3426
477.76	1.3446
478.54	1.3483
479.31	1.3526
480.09	1.3523
480.87	1.3557
481.64	1.3567
482.42	1.3625
483.2	1.3612
483.97	1.3623
484.75	1.368
485.52	1.3708
486.3	1.3712
487.08	1.3735
487.85	1.3683
488.63	1.3661
489.4	1.3633
490.18	1.3621
490.96	1.3588
491.73	1.3532
492.51	1.3441
493.28	1.3335
494.06	1.3142
494.83	1.301
495.61	1.2855
496.38	1.2726
497.16	1.2657
497.93	1.2511
498.71	1.242
499.48	1.2319
500.26	1.2216
501.03	1.2156
501.81	1.206
502.58	1.1965
503.36	1.1882
504.13	1.1785
504.9	1.1688
505.68	1.1617
506.45	1.1551
507.23	1.1441
508	1.1352
508.78	1.1247
509.55	1.1162
510.32	1.1065
511.1	1.1
511.87	1.0925
512.64	1.0852
513.42	1.081
514.19	1.077
514.97	1.0853
515.74	1.0998
516.51	1.1102
517.29	1.1201
518.06	1.1302
518.83	1.154
519.6	1.1955
520.38	1.2424
521.15	1.2947
521.92	1.3315
522.7	1.3521
523.47	1.3711
524.24	1.3901
525.01	1.4081
525.79	1.4259
526.56	1.4276
527.33	1.4335
528.1	1.4195
528.88	1.3811
529.65	1.3491
530.42	1.3119
531.19	1.2769
531.96	1.2471
532.74	1.2174
533.51	1.1946
534.28	1.173
535.05	1.1555
535.82	1.1516
536.59	1.1555
537.36	1.1675
538.14	1.1823
538.91	1.1959
539.68	1.2052
540.45	1.209
541.22	1.2058
541.99	1.1824
542.76	1.1427
543.53	1.0932
544.3	1.0323
545.07	0.9693
545.85	0.9188
546.62	0.8683
547.39	0.8235
548.16	0.7821
548.93	0.7401
549.7	0.6994
550.47	0.6619
551.24	0.6299
552.01	0.6008
552.78	0.5739
553.55	0.5471
554.32	0.5226
555.09	0.5001
555.86	0.482
556.63	0.4627
557.4	0.4461
558.17	0.431
558.94	0.4163
559.7	0.4028
560.47	0.389
561.24	0.3781
562.01	0.3662
562.78	0.3547
563.55	0.3452
564.32	0.336
565.09	0.3269
565.86	0.3197
566.63	0.3118
567.39	0.3024
568.16	0.296
568.93	0.2872
569.7	0.2799
570.47	0.2742
571.24	0.2689
572	0.2621
572.77	0.2558
573.54	0.2501
574.31	0.2442
575.08	0.2391
575.84	0.2343
576.61	0.2296
577.38	0.2254
578.15	0.2204
578.91	0.2171
579.68	0.2137
580.45	0.2109
581.22	0.2058
581.98	0.2028
582.75	0.1987
583.52	0.1955
584.29	0.1925
585.05	0.1894
585.82	0.1854
586.59	0.1813
587.35	0.1779
588.12	0.1752
588.89	0.1722
589.65	0.1681
590.42	0.1657
591.19	0.1634
591.95	0.1613
592.72	0.1582
593.48	0.1548
594.25	0.1543
595.02	0.1541
595.78	0.1598
596.55	0.1734
597.31	0.1787
598.08	0.1669
598.84	0.1512
599.61	0.1435
600.38	0.1385
601.14	0.1358
601.91	0.1327
602.67	0.13
603.44	0.1281
604.2	0.1257
604.97	0.1238
605.73	0.123
606.5	0.1215
607.26	0.1196
608.03	0.1183
608.79	0.1181
609.56	0.1163
610.32	0.1162
611.08	0.1153
611.85	0.1152
612.61	0.115
613.38	0.1153
614.14	0.114
614.91	0.1143
615.67	0.1137
616.43	0.1133
617.2	0.1115
617.96	0.1113
618.73	0.11
619.49	0.1091
620.25	0.1086
621.02	0.107
621.78	0.1063
622.54	0.106
623.31	0.1049
624.07	0.1044
624.83	0.1034
625.6	0.1028
626.36	0.1023
627.12	0.1013
627.88	0.1006
628.65	0.101
629.41	0.1
630.17	0.0997
630.93	0.1
631.7	0.0989
632.46	0.0986
633.22	0.0991
633.98	0.0989
634.75	0.0987
635.51	0.0977
636.27	0.0976
637.03	0.0968
637.79	0.0972
638.56	0.0964
639.32	0.0957
640.08	0.095
640.84	0.0946
641.6	0.0942
642.36	0.0941
643.13	0.0935
643.89	0.0929
644.65	0.0927
645.41	0.0922
646.17	0.0918
646.93	0.0916
647.69	0.0923
648.45	0.0928
649.21	0.0917
649.97	0.0907
650.73	0.0904
651.5	0.09
652.26	0.0893
653.02	0.0896
653.78	0.0908
654.54	0.0901
655.3	0.0902
656.06	0.0893
656.82	0.088
657.58	0.0869
658.34	0.0857
659.1	0.0842
659.86	0.0839
660.62	0.0834
661.37	0.0838
662.13	0.0841
662.89	0.0835
663.65	0.0832
664.41	0.0826
665.17	0.0825
665.93	0.082
666.69	0.0827
667.45	0.083
668.21	0.0829
668.97	0.0824
669.72	0.082
670.48	0.081
671.24	0.0809
672	0.0802
672.76	0.0795
673.52	0.0797
674.28	0.0794
675.03	0.0787
675.79	0.078
676.55	0.0776
677.31	0.0768
678.07	0.077
678.82	0.0761
679.58	0.0761
680.34	0.0753
681.1	0.0748
681.85	0.0746
682.61	0.074
683.37	0.0732
684.13	0.0723
684.88	0.0718
685.64	0.0721
686.4	0.0718
687.15	0.0711
687.91	0.0711
688.67	0.0703
689.42	0.0707
690.18	0.0699
690.94	0.0703
691.69	0.0697
692.45	0.0707
693.21	0.0703
693.96	0.0709
694.72	0.0709
695.48	0.0711
696.23	0.0714
696.99	0.0711
697.74	0.0716
698.5	0.0716
699.25	0.0713
700.01	0.0717
700.77	0.0719
701.52	0.0717
702.28	0.0723
703.03	0.072
703.79	0.0718
704.54	0.0715
705.3	0.0724
706.05	0.0723
706.81	0.0725
707.56	0.0725
708.32	0.0722
709.07	0.0713
709.83	0.0711
710.58	0.0704
711.34	0.0698
712.09	0.0697
712.84	0.0699
713.6	0.0704
714.35	0.07
715.11	0.0704
715.86	0.0711
716.61	0.0712
717.37	0.0708
718.12	0.072
718.88	0.0716
719.63	0.0706
720.38	0.0704
721.14	0.0686
721.89	0.0683
722.64	0.0672
723.4	0.0677
724.15	0.068
724.9	0.068
725.66	0.0674
726.41	0.0678
727.16	0.0679
727.91	0.0687
728.67	0.0686
729.42	0.0698
730.17	0.0699
730.92	0.0705
731.68	0.0716
732.43	0.073
733.18	0.0735
733.93	0.0742
734.69	0.075
735.44	0.0746
736.19	0.0741
736.94	0.0741
737.69	0.0741
738.44	0.0746
739.2	0.0744
739.95	0.0751
740.7	0.0757
741.45	0.0772
742.2	0.0788
742.95	0.0806
743.7	0.0814
744.46	0.0808
745.21	0.0802
745.96	0.0786
746.71	0.0781
747.46	0.0773
748.21	0.0763
748.96	0.0761
749.71	0.0761
750.46	0.0749
751.21	0.0757
751.96	0.075
752.71	0.0746
753.46	0.0737
754.21	0.0749
754.96	0.0757
755.71	0.0774
756.46	0.0796
757.21	0.0813
757.96	0.0837
758.71	0.0854
759.46	0.0879
760.21	0.0902
760.96	0.0936
761.71	0.0983
762.46	0.1024
763.21	0.1078
763.95	0.1139
764.7	0.12
765.45	0.1277
766.2	0.1348
766.95	0.143
767.7	0.1511
768.45	0.1606
769.2	0.1704
769.94	0.1803
770.69	0.1916
771.44	0.2059
772.19	0.2254
772.94	0.2498
773.68	0.2787
774.43	0.3131
775.18	0.3497
775.93	0.385
776.68	0.4209
777.42	0.4616
778.17	0.5063
778.92	0.5523
779.66	0.5964
780.41	0.6377
781.16	0.6887
781.91	0.7386
782.65	0.7818
783.4	0.8164
784.15	0.8356
784.89	0.8449
785.64	0.8442
786.39	0.8359
787.13	0.8167
787.88	0.798
788.63	0.7815
789.37	0.768
790.12	0.7671
790.86	0.7665
791.61	0.7653
792.36	0.7665
793.1	0.772
793.85	0.7657
794.59	0.7458
795.34	0.7151
796.09	0.6626
796.83	0.5938
797.58	0.5185
798.32	0.4492
799.07	0.3868
799.81	0.3351
800.56	0.2946
801.3	0.263
802.05	0.2357
802.79	0.2095
803.54	0.1852
804.28	0.1654
805.03	0.1487
805.77	0.1341
806.51	0.1233
807.26	0.114
808	0.1079
808.75	0.1032
809.49	0.1001
810.24	0.0984
810.98	0.097
811.72	0.0948
812.47	0.0921
813.21	0.0893
813.95	0.0856
814.7	0.0842
815.44	0.0854
816.18	0.0873
816.93	0.0867
817.67	0.0846
818.41	0.0831
819.16	0.0803
819.9	0.0794
820.64	0.0768
821.39	0.074
822.13	0.0725
822.87	0.0715
823.61	0.0706
824.36	0.0712
825.1	0.0736
825.84	0.0755
826.58	0.0782
827.32	0.0815
828.07	0.0861
828.81	0.0923
829.55	0.1
830.29	0.106
831.03	0.1089
831.78	0.1077
832.52	0.107
833.26	0.108
834	0.1088
834.74	0.1096
835.48	0.1127
836.22	0.12
836.96	0.1377
837.71	0.1567
838.45	0.1575
839.19	0.1446
839.93	0.1363
840.67	0.1336
841.41	0.1346
842.15	0.1395
842.89	0.1488
843.63	0.1627
844.37	0.1782
845.11	0.1957
845.85	0.2143
846.59	0.2282
847.33	0.2365
848.07	0.2374
848.81	0.2315
849.55	0.221
850.29	0.2108
851.03	0.2071
851.77	0.2087
852.51	0.2197
853.25	0.2361
853.99	0.2491
854.73	0.2514
855.46	0.2425
856.2	0.227
856.94	0.2108
857.68	0.1998
858.42	0.1928
859.16	0.1903
859.9	0.192
860.63	0.1949
861.37	0.1948
862.11	0.1905
862.85	0.1814
863.59	0.1725
864.33	0.1625
865.06	0.1537
865.8	0.1449
866.54	0.1381
867.28	0.1319
868.01	0.1302
868.75	0.1307
869.49	0.1346
870.23	0.1376
870.96	0.1411
871.7	0.1426
872.44	0.1444
873.17	0.1452
873.91	0.1462
874.65	0.1505
875.39	0.1574
876.12	0.1719
876.86	0.1899
877.59	0.2152
878.33	0.2512
879.07	0.3009
879.8	0.3612
880.54	0.4149
881.28	0.4508
882.01	0.4627
882.75	0.4429
883.48	0.3922
884.22	0.3262
884.96	0.2615
885.69	0.21
886.43	0.1687
887.16	0.1404
887.9	0.1216
888.63	0.1089
889.37	0.1
890.1	0.0928
890.84	0.0865
891.57	0.081
892.31	0.0752
893.04	0.069
893.78	0.0631
894.51	0.0586
895.25	0.0556
895.98	0.0546
896.71	0.0542
897.45	0.0538
898.18	0.0542
898.92	0.0543
900.38	0.0554
901.12	0.0549
901.85	0.0551
902.59	0.0539
903.32	0.0521
904.05	0.0496
904.79	0.0486
905.52	0.0504
906.25	0.0529
906.98	0.0565
907.72	0.0596
908.45	0.0634
909.18	0.0673
909.92	0.0703
910.65	0.0738
911.38	0.0759
912.11	0.0782
912.85	0.0799
913.58	0.0812
914.31	0.0826
915.04	0.0856
915.78	0.0896
916.51	0.0947
917.24	0.1005
917.97	0.1052
918.7	0.1093
919.43	0.1125
920.17	0.1146
920.9	0.1142
921.63	0.11
922.36	0.103
923.09	0.0959
923.82	0.0894
924.55	0.0837
925.28	0.079
926.02	0.0751
926.75	0.0714
927.48	0.0679
928.21	0.065
928.94	0.0623
929.67	0.0604
930.4	0.0585
931.13	0.0565
931.86	0.0547
932.59	0.053
933.32	0.0518
934.05	0.0506
934.78	0.0498
935.51	0.049
936.24	0.0484
936.97	0.0476
937.7	0.0473
938.43	0.0474
939.16	0.0473
939.89	0.0473
940.62	0.0472
941.34	0.0471
942.07	0.0471
942.8	0.0471
943.53	0.0471
944.26	0.0469
944.99	0.0467
945.72	0.0466
946.45	0.0465
947.17	0.0464
947.9	0.0464
948.63	0.0464
949.36	0.0465
950.46	0.0469
952.11	0.0469
953.76	0.0473
955.4	0.0484
957.05	0.0498
958.7	0.0521
960.35	0.0536
962	0.056
963.65	0.0572
965.29	0.0598
966.94	0.0624
968.59	0.0656
970.24	0.0706
971.88	0.0765
973.53	0.0831
975.18	0.089
976.82	0.0945
978.47	0.0994
980.12	0.104
981.76	0.1085
983.41	0.112
985.06	0.1134
986.7	0.1123
988.35	0.1073
990	0.103
991.64	0.0996
993.29	0.0976
994.93	0.0965
996.58	0.0962
998.22	0.0967
999.87	0.0975
1001.51	0.0975
1003.16	0.0946
1004.8	0.0902
1006.45	0.0834
1008.09	0.0782
1009.73	0.0742
1011.38	0.0729
1013.02	0.0726
1014.66	0.0745
1016.31	0.0775
1017.95	0.0821
1019.59	0.0878
1021.24	0.0962
1022.88	0.1032
1024.52	0.1139
1026.17	0.1248
1027.81	0.1376
1029.45	0.1562
1031.09	0.1782
1032.73	0.207
1034.38	0.2359
1036.02	0.2615
1037.66	0.2777
1039.3	0.2851
1040.94	0.2794
1042.58	0.2647
1044.22	0.2369
1045.87	0.2058
1047.51	0.1787
1049.15	0.1562
1050.79	0.1374
1052.43	0.1203
1054.07	0.1073
1055.71	0.096
1057.35	0.0889
1058.99	0.0829
1060.63	0.0789
1062.27	0.0754
1063.91	0.0735
1065.54	0.0713
1067.18	0.0711
1068.82	0.073
1070.46	0.0787
1072.1	0.0857
1073.74	0.095
1075.38	0.1023
1077.01	0.1129
1078.65	0.1253
1080.29	0.1401
1081.93	0.1597
1083.56	0.177
1085.2	0.199
1086.84	0.2175
1088.48	0.2325
1090.11	0.2422
1091.75	0.2348
1093.39	0.2138
1095.02	0.1922
1096.66	0.1612
1098.29	0.1329
1099.93	0.1118
1101.57	0.093
1103.2	0.0788
1104.84	0.0679
1106.47	0.0594
1108.11	0.0524
1109.74	0.0475
1111.38	0.0451
1113.01	0.0426
1114.65	0.0409
1116.28	0.0396
1117.92	0.0384
1119.55	0.0378
1121.18	0.0387
1122.82	0.0379
1124.45	0.0375
1126.08	0.0376
1127.72	0.0382
1129.35	0.0373
1130.98	0.0374
1132.62	0.0367
1134.25	0.0362
1135.88	0.036
1137.52	0.0361
1139.15	0.0353
1140.78	0.0359
1142.41	0.0352
1144.04	0.0356
1145.67	0.0341
1147.31	0.0328
1148.94	0.0314
1150.57	0.0303
1152.2	0.0297
1153.83	0.0293
1155.46	0.0294
1157.09	0.0295
1158.72	0.028
1160.35	0.0284
1161.98	0.0264
1163.61	0.0256
1165.24	0.024
1166.87	0.0237
1168.5	0.0221
1170.13	0.0219
1171.76	0.0211
1173.39	0.0207
1175.02	0.0204
1176.65	0.0196
1178.28	0.0194
1179.9	0.0197
1181.53	0.0195
1183.16	0.0201
1184.79	0.0203
1186.42	0.0208
1188.04	0.0209
1189.67	0.0215
1191.3	0.0218
1192.92	0.0219
1194.55	0.0217
1196.18	0.0218
1197.81	0.0217
1199.43	0.0217
1201.06	0.0211
1202.68	0.0213
1204.31	0.0204
1205.94	0.021
1207.56	0.021
1209.19	0.0204
1210.81	0.021
1212.44	0.021
1214.06	0.0217
1215.69	0.021
1217.31	0.0218
1218.94	0.0215
1220.56	0.0238
1222.19	0.0238
1223.81	0.0239
1225.43	0.0239
1227.06	0.0229
1228.68	0.0232
1230.3	0.0217
1231.93	0.0219
1233.55	0.0205
1235.17	0.0207
1236.8	0.0198
1238.42	0.0206
1240.04	0.0207
1241.66	0.0201
1243.29	0.021
1244.91	0.0197
1246.53	0.0199
1248.15	0.019
1249.77	0.0189
1251.39	0.0192
1253.02	0.0189
1254.64	0.018
1256.26	0.0181
1257.88	0.0175
1259.5	0.0175
1261.12	0.0171
1262.74	0.0165
1264.36	0.0167
1265.98	0.0168
1267.6	0.0166
1269.22	0.0172
1270.84	0.0175
1272.46	0.0182
1274.08	0.0182
1275.69	0.019
1277.31	0.0188
1278.93	0.019
1280.55	0.0193
1282.17	0.019
1283.79	0.02
1285.4	0.0194
1287.02	0.0195
1288.64	0.019
1290.26	0.0194
1291.87	0.0207
1293.49	0.0201
1295.11	0.0211
1296.72	0.022
1298.34	0.0217
1299.96	0.0224
1301.57	0.0219
1303.19	0.023
1304.81	0.0221
1306.42	0.0239
1308.04	0.0228
1309.65	0.024
1311.27	0.0231
1312.88	0.023
1314.5	0.0234
1316.11	0.023
1317.73	0.025
1319.34	0.0242
1320.95	0.0253
1322.57	0.0243
1324.18	0.0261
1325.8	0.0255
1327.41	0.0252
1329.02	0.0256
1330.64	0.0251
1332.25	0.0275
1333.86	0.0282
1335.47	0.0326
1337.09	0.0356
1338.7	0.0389
1340.31	0.0393
1341.92	0.0389
1343.54	0.0372
1345.15	0.0339
1346.76	0.0306
1348.37	0.028
1349.98	0.0262
1351.59	0.0247
1353.2	0.0236
1354.81	0.0237
1356.42	0.0237
1358.03	0.0235
1359.64	0.0243
1361.25	0.0234
1362.86	0.0236
1364.47	0.0231
1366.08	0.0233
1367.69	0.0223
1369.3	0.0225
1370.91	0.0222
1372.52	0.0226
1374.13	0.0225
1375.74	0.0236
1377.34	0.0236
1378.95	0.0245
1380.56	0.0263
1382.17	0.0256
1383.78	0.0267
1385.38	0.0262
1386.99	0.0293
1388.6	0.0307
1390.2	0.0284
1391.81	0.032
1393.42	0.032
1395.02	0.0356
1396.63	0.037
1398.24	0.0393
1399.84	0.0401
1401.45	0.0403
1403.05	0.0423
1404.66	0.041
1406.26	0.0425
1407.87	0.043
1409.47	0.0439
1411.08	0.0476
1412.68	0.0533
1414.29	0.0598
1415.89	0.0699
1417.49	0.084
1419.1	0.1063
1420.7	0.1343
1422.3	0.1651
1423.91	0.1838
1425.51	0.1942
1427.11	0.1978
1428.72	0.1843
1430.32	0.1649
1431.92	0.1418
1433.52	0.1213
1435.12	0.1019
1436.73	0.0907
1438.33	0.0837
1439.93	0.0802
1441.53	0.0742
1443.13	0.0673
1444.73	0.0587
1446.33	0.0521
1447.93	0.0472
1449.53	0.0451
1451.13	0.0433
1452.73	0.0415
1454.33	0.0417
1455.93	0.0407
1457.53	0.0407
1459.13	0.0406
1460.73	0.0396
1462.33	0.0413
1463.93	0.0404
1465.53	0.0411
1467.12	0.0402
1468.72	0.0417
1470.32	0.0414
1471.92	0.0426
1473.52	0.0432
1475.11	0.0442
1476.71	0.0445
1478.31	0.0453
1479.9	0.0469
1481.5	0.0475
1483.1	0.0493
1484.69	0.0487
1486.29	0.0504
1487.89	0.051
1489.48	0.0522
1491.08	0.0532
1492.67	0.053
1494.27	0.0535
1495.86	0.0532
1497.46	0.0526
1499.05	0.0519
1500.65	0.0536
1502.24	0.0541
1503.84	0.055
1505.43	0.056
1507.02	0.0563
1508.62	0.0569
1510.21	0.057
1511.8	0.0584
1513.4	0.058
1514.99	0.0587
1516.58	0.0591
1518.18	0.0616
1519.77	0.0613
1521.36	0.0625
1522.95	0.0619
1524.54	0.0642
1526.14	0.0627
1527.73	0.0616
1529.32	0.0613
1530.91	0.0625
1532.5	0.0624
1534.09	0.0637
1535.68	0.0638
1537.27	0.0655
1538.86	0.0665
1540.45	0.0679
1542.04	0.0674
1543.63	0.0684
1545.22	0.0696
1546.81	0.0701
1548.4	0.071
1549.99	0.0711
1551.58	0.0732
1553.16	0.0736
1554.75	0.075
1556.34	0.0734
1557.93	0.0745
1559.52	0.0747
1561.1	0.0749
1562.69	0.0771
1564.28	0.0782
1565.86	0.0787
1567.45	0.0796
1569.04	0.0789
1570.62	0.0807
1572.21	0.0814
1573.8	0.0823
1575.38	0.0823
1576.97	0.0851
1578.55	0.0878
1580.14	0.0902
1581.72	0.0893
1583.31	0.0874
1584.89	0.0864
1586.48	0.0874
1588.06	0.0883
1589.65	0.0904
1591.23	0.0905
1592.81	0.0931
1594.4	0.0918
1595.98	0.0925
1597.56	0.0918
1599.15	0.0918
1600.73	0.0927
1602.31	0.0932
1603.89	0.0937
1605.48	0.0946
1607.06	0.0931
1608.64	0.0959
1610.22	0.0953
1611.8	0.0978
1613.38	0.0988
1614.96	0.0997
1616.55	0.1018
1618.13	0.102
1619.71	0.1034
1621.29	0.1047
1622.87	0.105
1624.45	0.1064
1626.03	0.1075
1627.61	0.1083
1629.19	0.1085
1630.76	0.1081
1632.34	0.1091
1633.92	0.1111
1635.5	0.1112
1637.08	0.1118
1638.66	0.1098
1640.24	0.1094
1641.81	0.1088
1643.39	0.1047
1644.97	0.1043
1646.55	0.1036
1648.12	0.1036
1649.7	0.104
1651.28	0.107
1652.85	0.1095
1654.43	0.1133
1656	0.1129
1657.58	0.1165
1659.16	0.1169
1660.73	0.1186
1662.31	0.1165
1663.88	0.1178
1665.46	0.1155
1667.03	0.1181
1668.61	0.1166
1670.18	0.1192
1671.75	0.1234
1673.33	0.1254
1674.9	0.1251
1676.47	0.1318
1678.05	0.1312
1679.62	0.1322
1681.19	0.1337
1682.77	0.1321
1684.34	0.1384
1685.91	0.1419
1687.48	0.1446
1689.06	0.1574
1690.63	0.1631
1692.2	0.1684
1693.77	0.1788
1695.34	0.1666
1696.91	0.1928
1698.48	0.1724

## Sheet: 1-Am at -180 C
Solid-State UV-vis-NIR
1-Am at -180 C
300.51	0.4875
301.3	0.5737
302.1	0.556
302.89	0.5592
303.68	0.6298
304.47	0.5575
305.26	0.6605
306.05	0.5994
306.84	0.6753
307.63	0.6541
308.43	0.6358
309.22	0.7306
310.01	0.6557
310.8	0.7794
311.59	0.6951
312.38	0.7678
313.17	0.7806
313.96	0.7491
314.75	0.8159
315.54	0.8044
316.33	0.8326
317.12	0.839
317.91	0.8236
318.7	0.8923
319.49	0.8837
320.28	0.8697
321.07	0.9297
321.86	1.0728
322.65	0.9462
323.44	0.9065
324.23	0.9288
325.02	0.9606
325.81	0.9535
326.6	0.9748
327.39	0.9269
328.18	0.968
328.97	0.9585
329.76	1.0165
330.55	1.0005
331.34	1.0145
332.13	1.0357
332.91	1.0083
333.7	1.0549
334.49	1.0545
335.28	1.0384
336.07	1.066
336.86	1.0499
337.65	1.0556
338.44	1.0779
339.22	1.0784
340.01	1.0919
340.8	1.0635
341.59	1.0908
342.38	1.067
343.17	1.1004
343.95	1.1041
344.74	1.0875
345.53	1.0919
346.32	1.1105
347.11	1.1343
347.89	1.1351
348.68	1.1078
349.47	1.1387
350.26	1.1132
351.04	1.1349
351.83	1.1239
352.62	1.1471
353.41	1.1387
354.19	1.1478
354.98	1.1619
355.77	1.1478
356.56	1.157
357.34	1.1864
358.13	1.165
358.92	1.1888
359.7	1.1625
360.49	1.1726
361.28	1.1876
362.06	1.195
362.85	1.2059
363.64	1.1802
364.42	1.1922
365.21	1.1988
366	1.2127
366.78	1.2105
367.57	1.2164
368.35	1.21
369.14	1.2139
369.93	1.2393
370.71	1.229
371.5	1.2975
372.28	1.236
373.07	1.2328
373.86	1.2403
374.64	1.2425
375.43	1.2528
376.21	1.2544
377	1.2594
377.78	1.2673
378.57	1.2686
379.35	1.2716
380.14	1.2776
380.92	1.2732
381.71	1.2858
382.49	1.291
383.28	1.2869
384.06	1.2928
384.85	1.294
385.63	1.2951
386.42	1.303
387.2	1.3062
387.99	1.3027
388.77	1.307
389.56	1.3113
390.34	1.314
391.12	1.314
391.91	1.3149
392.69	1.3162
393.48	1.3192
394.26	1.3224
395.04	1.3252
395.83	1.3255
396.61	1.3281
397.4	1.3269
398.18	1.3289
398.96	1.3341
399.75	1.3304
400.53	1.34
401.31	1.3341
402.1	1.3369
402.88	1.3414
403.66	1.3405
404.45	1.34
405.23	1.3442
406.01	1.3459
406.8	1.3482
407.58	1.3462
408.36	1.3477
409.14	1.3427
409.93	1.3466
410.71	1.351
411.49	1.3495
412.27	1.3557
413.06	1.3574
413.84	1.3576
414.62	1.3564
415.4	1.3517
416.19	1.352
416.97	1.3412
417.75	1.3514
418.53	1.3499
419.31	1.3538
420.09	1.3534
420.88	1.354
421.66	1.3533
422.44	1.3482
423.22	1.3479
424	1.3428
424.78	1.3452
425.57	1.3459
426.35	1.3443
427.13	1.3409
427.91	1.3407
428.69	1.3375
429.47	1.3396
430.25	1.3407
431.03	1.3418
431.81	1.3406
432.59	1.3462
433.38	1.3448
434.16	1.3445
434.94	1.3443
435.72	1.3419
436.5	1.341
437.28	1.3432
438.06	1.3472
438.84	1.3539
439.62	1.3609
440.4	1.3666
441.18	1.3686
441.96	1.3659
442.74	1.3561
443.52	1.3437
444.3	1.3417
445.08	1.3364
445.86	1.3341
446.64	1.3316
447.42	1.3295
448.19	1.3311
448.97	1.3313
449.75	1.3356
450.53	1.3449
451.31	1.3462
452.09	1.3422
452.87	1.3419
453.65	1.3376
454.43	1.3307
455.21	1.3243
455.98	1.3197
456.76	1.3163
457.54	1.316
458.32	1.3149
459.1	1.3154
459.88	1.3147
460.66	1.3126
461.43	1.3116
462.21	1.3108
462.99	1.3153
463.77	1.3187
464.55	1.3185
465.32	1.3178
466.1	1.3179
466.88	1.3179
467.66	1.3192
468.43	1.3201
469.21	1.3214
469.99	1.3207
470.77	1.3177
471.54	1.3104
472.32	1.3008
473.1	1.2942
473.88	1.2895
474.65	1.2855
475.43	1.2799
476.21	1.2738
476.98	1.2719
477.76	1.2717
478.54	1.2759
479.31	1.2844
480.09	1.2896
480.87	1.2894
481.64	1.2903
482.42	1.2908
483.2	1.2933
483.97	1.2947
484.75	1.3007
485.52	1.304
486.3	1.3134
487.08	1.3245
487.85	1.3302
488.63	1.3261
489.4	1.3155
490.18	1.3168
490.96	1.3229
491.73	1.3319
492.51	1.3262
493.28	1.3053
494.06	1.2772
494.83	1.2533
495.61	1.2358
496.38	1.2233
497.16	1.2167
497.93	1.2101
498.71	1.2041
499.48	1.1996
500.26	1.1941
501.03	1.1916
501.81	1.1866
502.58	1.1799
503.36	1.1754
504.13	1.1693
504.9	1.1702
505.68	1.166
506.45	1.1628
507.23	1.1595
508	1.1531
508.78	1.1483
509.55	1.1425
510.32	1.1403
511.1	1.1364
511.87	1.1329
512.64	1.1269
513.42	1.1218
514.19	1.1204
514.97	1.1207
515.74	1.1258
516.51	1.1366
517.29	1.1442
518.06	1.1522
518.83	1.1578
519.6	1.1706
520.38	1.2007
521.15	1.2412
521.92	1.286
522.7	1.3203
523.47	1.3353
524.24	1.3458
525.01	1.3518
525.79	1.3648
526.56	1.3778
527.33	1.3873
528.1	1.3946
528.88	1.3867
529.65	1.3645
530.42	1.3406
531.19	1.3201
531.96	1.2983
532.74	1.2676
533.51	1.2383
534.28	1.2109
535.05	1.1861
535.82	1.1708
536.59	1.1739
537.36	1.1907
538.14	1.2033
538.91	1.2073
539.68	1.2139
540.45	1.2307
541.22	1.2531
541.99	1.2692
542.76	1.275
543.53	1.2604
544.3	1.2285
545.07	1.1915
545.85	1.1498
546.62	1.1123
547.39	1.0822
548.16	1.0649
548.93	1.0409
549.7	1.0113
550.47	0.981
551.24	0.9522
552.01	0.9286
552.78	0.9067
553.55	0.8864
554.32	0.8664
555.09	0.8472
555.86	0.8305
556.63	0.8173
557.4	0.8061
558.17	0.7953
558.94	0.7846
559.7	0.7734
560.47	0.7641
561.24	0.7553
562.01	0.7458
562.78	0.7382
563.55	0.7296
564.32	0.7227
565.09	0.7164
565.86	0.7103
566.63	0.7035
567.39	0.6961
568.16	0.6903
568.93	0.6853
569.7	0.6794
570.47	0.6746
571.24	0.6701
572	0.6638
572.77	0.6607
573.54	0.6556
574.31	0.6506
575.08	0.6458
575.84	0.6431
576.61	0.6398
577.38	0.6359
578.15	0.6317
578.91	0.6275
579.68	0.6239
580.45	0.6206
581.22	0.6163
581.98	0.6134
582.75	0.6097
583.52	0.6049
584.29	0.5983
585.05	0.5927
585.82	0.5889
586.59	0.5863
587.35	0.5814
588.12	0.5783
588.89	0.5752
589.65	0.5707
590.42	0.5686
591.19	0.5665
591.95	0.5631
592.72	0.5589
593.48	0.5567
594.25	0.5538
595.02	0.5513
595.78	0.5512
596.55	0.5526
597.31	0.5674
598.08	0.5755
598.84	0.5587
599.61	0.5407
600.38	0.5337
601.14	0.5297
601.91	0.5267
602.67	0.5246
603.44	0.5221
604.2	0.5194
604.97	0.5168
605.73	0.5153
606.5	0.5137
607.26	0.5123
608.03	0.5101
608.79	0.5083
609.56	0.509
610.32	0.5091
611.08	0.5072
611.85	0.5059
612.61	0.5048
613.38	0.5048
614.14	0.5061
614.91	0.5085
615.67	0.5076
616.43	0.5075
617.2	0.5079
617.96	0.5068
618.73	0.5075
619.49	0.5067
620.25	0.5051
621.02	0.5043
621.78	0.5032
622.54	0.5008
623.31	0.501
624.07	0.5013
624.83	0.5017
625.6	0.5005
626.36	0.5004
627.12	0.498
627.88	0.4959
628.65	0.4959
629.41	0.4945
630.17	0.4923
630.93	0.4912
631.7	0.4902
632.46	0.4889
633.22	0.4882
633.98	0.4879
634.75	0.4882
635.51	0.4875
636.27	0.4868
637.03	0.4871
637.79	0.4857
638.56	0.4846
639.32	0.4836
640.08	0.4845
640.84	0.4828
641.6	0.4837
642.36	0.4824
643.13	0.4806
643.89	0.4798
644.65	0.4805
645.41	0.4815
646.17	0.4826
646.93	0.4841
647.69	0.4835
648.45	0.4809
649.21	0.4776
649.97	0.4776
650.73	0.4771
651.5	0.4748
652.26	0.4721
653.02	0.4702
653.78	0.4692
654.54	0.4664
655.3	0.4658
656.06	0.464
656.82	0.4629
657.58	0.4619
658.34	0.4609
659.1	0.456
659.86	0.4541
660.62	0.4544
661.37	0.4543
662.13	0.4548
662.89	0.4552
663.65	0.4543
664.41	0.4533
665.17	0.4527
665.93	0.4495
666.69	0.4493
667.45	0.4489
668.21	0.4466
668.97	0.4452
669.72	0.4439
670.48	0.443
671.24	0.4432
672	0.4418
672.76	0.4399
673.52	0.4391
674.28	0.4376
675.03	0.4366
675.79	0.4353
676.55	0.4342
677.31	0.4315
678.07	0.4291
678.82	0.4289
679.58	0.429
680.34	0.4272
681.1	0.4246
681.85	0.4231
682.61	0.4214
683.37	0.4196
684.13	0.4182
684.88	0.417
685.64	0.4153
686.4	0.4157
687.15	0.4166
687.91	0.4172
688.67	0.4172
689.42	0.4163
690.18	0.4153
690.94	0.4132
691.69	0.4117
692.45	0.4115
693.21	0.4109
693.96	0.4121
694.72	0.4139
695.48	0.4136
696.23	0.4122
696.99	0.4101
697.74	0.4081
698.5	0.4045
699.25	0.4045
700.01	0.404
700.77	0.4026
701.52	0.4006
702.28	0.3998
703.03	0.3982
703.79	0.3983
704.54	0.3977
705.3	0.3971
706.05	0.3978
706.81	0.3993
707.56	0.4
708.32	0.4003
709.07	0.3983
709.83	0.3955
710.58	0.3948
711.34	0.3948
712.09	0.3945
712.84	0.3937
713.6	0.3937
714.35	0.3922
715.11	0.3909
715.86	0.3889
716.61	0.3883
717.37	0.388
718.12	0.3844
718.88	0.383
719.63	0.3838
720.38	0.3812
721.14	0.3792
721.89	0.3795
722.64	0.3805
723.4	0.3796
724.15	0.379
724.9	0.3794
725.66	0.3795
726.41	0.3776
727.16	0.3742
727.91	0.3692
728.67	0.3667
729.42	0.3696
730.17	0.3724
730.92	0.3743
731.68	0.3765
732.43	0.3772
733.18	0.3771
733.93	0.3771
734.69	0.3753
735.44	0.374
736.19	0.3743
736.94	0.3736
737.69	0.3744
738.44	0.3753
739.2	0.3745
739.95	0.3713
740.7	0.3713
741.45	0.3752
742.2	0.3799
742.95	0.3836
743.7	0.3841
744.46	0.3835
745.21	0.3798
745.96	0.3755
746.71	0.3721
747.46	0.3677
748.21	0.3645
748.96	0.3622
749.71	0.3609
750.46	0.3602
751.21	0.3622
751.96	0.3616
752.71	0.357
753.46	0.3539
754.21	0.3524
754.96	0.3544
755.71	0.3593
756.46	0.3613
757.21	0.3639
757.96	0.3642
758.71	0.3652
759.46	0.3653
760.21	0.3663
760.96	0.3706
761.71	0.3744
762.46	0.3786
763.21	0.3854
763.95	0.3854
764.7	0.383
765.45	0.3832
766.2	0.3889
766.95	0.3941
767.7	0.3982
768.45	0.405
769.2	0.4101
769.94	0.4149
770.69	0.4191
771.44	0.4279
772.19	0.4397
772.94	0.4562
773.68	0.4801
774.43	0.5129
775.18	0.5438
775.93	0.5671
776.68	0.5919
777.42	0.6248
778.17	0.6673
778.92	0.7185
779.66	0.7809
780.41	0.8421
781.16	0.8959
781.91	0.9558
782.65	1.0305
783.4	1.1193
784.15	1.1684
784.89	1.1665
785.64	1.1493
786.39	1.1313
787.13	1.0881
787.88	1.0004
788.63	0.9128
789.37	0.8509
790.12	0.8104
790.86	0.7894
791.61	0.7967
792.36	0.8322
793.1	0.883
793.85	0.931
794.59	0.9488
795.34	0.8963
796.09	0.7773
796.83	0.6577
797.58	0.5751
798.32	0.5096
799.07	0.4632
799.81	0.4328
800.56	0.4128
801.3	0.3963
802.05	0.3788
802.79	0.3628
803.54	0.353
804.28	0.3485
805.03	0.3409
805.77	0.3353
806.51	0.3326
807.26	0.3296
808	0.3279
808.75	0.328
809.49	0.3297
810.24	0.3315
810.98	0.3281
811.72	0.3226
812.47	0.3169
813.21	0.3109
813.95	0.3138
814.7	0.3196
815.44	0.3249
816.18	0.3242
816.93	0.3244
817.67	0.3237
818.41	0.3188
819.16	0.3131
819.9	0.3067
820.64	0.3057
821.39	0.3024
822.13	0.2967
822.87	0.2626
823.61	0.1748
824.36	0.2055
825.1	0.3073
825.84	0.3229
826.58	0.3133
827.32	0.3078
828.07	0.3115
828.81	0.315
829.55	0.3205
830.29	0.324
831.03	0.327
831.78	0.3346
832.52	0.3446
833.26	0.3433
834	0.3358
834.74	0.3336
835.48	0.3365
836.22	0.3405
836.96	0.3442
837.71	0.3504
838.45	0.3621
839.19	0.3652
839.93	0.3506
840.67	0.3416
841.41	0.3448
842.15	0.3555
842.89	0.3681
843.63	0.3827
844.37	0.3996
845.11	0.4159
845.85	0.4386
846.59	0.45
847.33	0.4278
848.07	0.3984
848.81	0.3805
849.55	0.3764
850.29	0.3826
851.03	0.4025
851.77	0.4261
852.51	0.4406
853.25	0.4284
853.99	0.3999
854.73	0.3751
855.46	0.3692
856.2	0.3728
856.94	0.3699
857.68	0.3628
858.42	0.3563
859.16	0.3595
859.9	0.3605
860.63	0.3483
861.37	0.3333
862.11	0.3244
862.85	0.3197
863.59	0.3158
864.33	0.3144
865.06	0.3079
865.8	0.3036
866.54	0.3037
867.28	0.3059
868.01	0.3088
868.75	0.3159
869.49	0.3223
870.23	0.3251
870.96	0.3231
871.7	0.32
872.44	0.315
873.17	0.3117
873.91	0.3136
874.65	0.3175
875.39	0.325
876.12	0.339
876.86	0.3653
877.59	0.4105
878.33	0.4896
879.07	0.5995
879.8	0.7133
880.54	0.7548
881.28	0.6552
882.01	0.4344
882.75	0.3075
883.48	0.2731
884.22	0.2985
884.96	0.3103
885.69	0.2875
886.43	0.2785
887.16	0.2733
887.9	0.2699
888.63	0.2681
889.37	0.2686
890.1	0.2692
890.84	0.2692
891.57	0.2686
892.31	0.2648
893.04	0.2626
893.78	0.2605
894.51	0.2553
895.25	0.2531
895.98	0.2526
896.71	0.2536
897.45	0.2556
898.18	0.2547
898.92	0.2553
900.38	0.2558
901.12	0.2543
901.85	0.2545
902.59	0.2536
903.32	0.2482
904.05	0.2442
904.79	0.2423
905.52	0.2455
906.25	0.2496
906.98	0.2526
907.72	0.2572
908.45	0.2623
909.18	0.2673
909.92	0.2685
910.65	0.2705
911.38	0.2707
912.11	0.273
912.85	0.2759
913.58	0.2803
914.31	0.2872
915.04	0.2985
915.78	0.3078
916.51	0.3142
917.24	0.3136
917.97	0.3145
918.7	0.3227
919.43	0.3354
920.17	0.3411
920.9	0.3309
921.63	0.3089
922.36	0.2878
923.09	0.274
923.82	0.2653
924.55	0.2599
925.28	0.2558
926.02	0.2517
926.75	0.2485
927.48	0.2446
928.21	0.2439
928.94	0.2423
929.67	0.2422
930.4	0.2412
931.13	0.2409
931.86	0.2413
932.59	0.2408
933.32	0.239
934.05	0.2378
934.78	0.2378
935.51	0.2378
936.24	0.238
936.97	0.2384
937.7	0.2376
938.43	0.2371
939.16	0.2371
939.89	0.237
940.62	0.2373
941.34	0.2384
942.07	0.2388
942.8	0.2395
943.53	0.2401
944.26	0.24
944.99	0.2394
945.72	0.2386
946.45	0.2374
947.17	0.2361
947.9	0.2349
948.63	0.2336
949.36	0.2336
950.46	0.2343
952.11	0.2303
953.76	0.2297
955.4	0.2299
957.05	0.231
958.7	0.2319
960.35	0.2305
962	0.2271
963.65	0.2265
965.29	0.2259
966.94	0.227
968.59	0.2315
970.24	0.235
971.88	0.2412
973.53	0.2474
975.18	0.2572
976.82	0.2693
978.47	0.2818
980.12	0.2911
981.76	0.2975
983.41	0.299
985.06	0.2976
986.7	0.2831
988.35	0.2671
990	0.2566
991.64	0.249
993.29	0.2459
994.93	0.2492
996.58	0.2533
998.22	0.2539
999.87	0.2573
1001.51	0.2562
1003.16	0.2449
1004.8	0.2294
1006.45	0.2192
1008.09	0.2106
1009.73	0.2068
1011.38	0.2023
1013.02	0.2073
1014.66	0.21
1016.31	0.2071
1017.95	0.2119
1019.59	0.2185
1021.24	0.2285
1022.88	0.2362
1024.52	0.2467
1026.17	0.2562
1027.81	0.2636
1029.45	0.2803
1031.09	0.3033
1032.73	0.3323
1034.38	0.3568
1036.02	0.3787
1037.66	0.3935
1039.3	0.3909
1040.94	0.3814
1042.58	0.3671
1044.22	0.3372
1045.87	0.3132
1047.51	0.2896
1049.15	0.2676
1050.79	0.2551
1052.43	0.2377
1054.07	0.226
1055.71	0.2176
1057.35	0.2127
1058.99	0.2099
1060.63	0.2079
1062.27	0.2004
1063.91	0.1979
1065.54	0.1943
1067.18	0.1957
1068.82	0.1943
1070.46	0.1953
1072.1	0.2023
1073.74	0.2059
1075.38	0.2115
1077.01	0.2158
1078.65	0.2218
1080.29	0.234
1081.93	0.2507
1083.56	0.2717
1085.2	0.2869
1086.84	0.2969
1088.48	0.3087
1090.11	0.3115
1091.75	0.2995
1093.39	0.2756
1095.02	0.2529
1096.66	0.2299
1098.29	0.2097
1099.93	0.1873
1101.57	0.1739
1103.2	0.1695
1104.84	0.1663
1106.47	0.1624
1108.11	0.1619
1109.74	0.1588
1111.38	0.1603
1113.01	0.1597
1114.65	0.1599
1116.28	0.1603
1117.92	0.1556
1119.55	0.158
1121.18	0.1591
1122.82	0.1608
1124.45	0.1588
1126.08	0.1559
1127.72	0.1567
1129.35	0.1583
1130.98	0.1569
1132.62	0.1589
1134.25	0.1593
1135.88	0.1608
1137.52	0.1591
1139.15	0.1585
1140.78	0.1567
1142.41	0.1552
1144.04	0.154
1145.67	0.1566
1147.31	0.1522
1148.94	0.1508
1150.57	0.1536
1152.2	0.1487
1153.83	0.1471
1155.46	0.1441
1157.09	0.1474
1158.72	0.1475
1160.35	0.143
1161.98	0.1394
1163.61	0.1345
1165.24	0.1348
1166.87	0.1366
1168.5	0.1372
1170.13	0.1374
1171.76	0.1326
1173.39	0.1305
1175.02	0.1283
1176.65	0.1308
1178.28	0.1318
1179.9	0.1317
1181.53	0.1337
1183.16	0.1353
1184.79	0.1339
1186.42	0.1327
1188.04	0.1338
1189.67	0.1346
1191.3	0.1311
1192.92	0.132
1194.55	0.1358
1196.18	0.1352
1197.81	0.1315
1199.43	0.1306
1201.06	0.13
1202.68	0.1338
1204.31	0.136
1205.94	0.1352
1207.56	0.135
1209.19	0.131
1210.81	0.1346
1212.44	0.133
1214.06	0.1365
1215.69	0.1364
1217.31	0.1342
1218.94	0.1344
1220.56	0.1309
1222.19	0.1341
1223.81	0.1326
1225.43	0.132
1227.06	0.1304
1228.68	0.1271
1230.3	0.1212
1231.93	0.1198
1233.55	0.1187
1235.17	0.1188
1236.8	0.1156
1238.42	0.114
1240.04	0.1114
1241.66	0.1122
1243.29	0.1102
1244.91	0.1084
1246.53	0.1096
1248.15	0.1086
1249.77	0.1073
1251.39	0.1061
1253.02	0.1059
1254.64	0.1054
1256.26	0.1073
1257.88	0.1054
1259.5	0.105
1261.12	0.1104
1262.74	0.1113
1264.36	0.1083
1265.98	0.1099
1267.6	0.1115
1269.22	0.1104
1270.84	0.1106
1272.46	0.1101
1274.08	0.1092
1275.69	0.1082
1277.31	0.1064
1278.93	0.1083
1280.55	0.1064
1282.17	0.1073
1283.79	0.107
1285.4	0.1049
1287.02	0.1059
1288.64	0.1073
1290.26	0.1029
1291.87	0.0991
1293.49	0.102
1295.11	0.101
1296.72	0.0984
1298.34	0.0986
1299.96	0.0964
1301.57	0.0939
1303.19	0.0923
1304.81	0.0921
1306.42	0.0889
1308.04	0.0866
1309.65	0.0856
1311.27	0.084
1312.88	0.0794
1314.5	0.0776
1316.11	0.081
1317.73	0.0831
1319.34	0.0837
1320.95	0.0855
1322.57	0.0834
1324.18	0.0797
1325.8	0.0796
1327.41	0.079
1329.02	0.0779
1330.64	0.0762
1332.25	0.0782
1333.86	0.0802
1335.47	0.0834
1337.09	0.0863
1338.7	0.0852
1340.31	0.0866
1341.92	0.0896
1343.54	0.0873
1345.15	0.0841
1346.76	0.0791
1348.37	0.0743
1349.98	0.0709
1351.59	0.0696
1353.2	0.0707
1354.81	0.0721
1356.42	0.0753
1358.03	0.0771
1359.64	0.0775
1361.25	0.0822
1362.86	0.0788
1364.47	0.0772
1366.08	0.0812
1367.69	0.081
1369.3	0.082
1370.91	0.0786
1372.52	0.0791
1374.13	0.0817
1375.74	0.0787
1377.34	0.0768
1378.95	0.0747
1380.56	0.0746
1382.17	0.0699
1383.78	0.0723
1385.38	0.0713
1386.99	0.0688
1388.6	0.067
1390.2	0.0702
1391.81	0.0683
1393.42	0.068
1395.02	0.066
1396.63	0.0624
1398.24	0.0601
1399.84	0.0609
1401.45	0.0612
1403.05	0.0555
1404.66	0.0575
1406.26	0.0553
1407.87	0.0536
1409.47	0.0529
1411.08	0.0553
1412.68	0.0616
1414.29	0.0646
1415.89	0.0693
1417.49	0.0755
1419.1	0.0786
1420.7	0.0824
1422.3	0.09
1423.91	0.1068
1425.51	0.1252
1427.11	0.1353
1428.72	0.1382
1430.32	0.1363
1431.92	0.1313
1433.52	0.1207
1435.12	0.1121
1436.73	0.1028
1438.33	0.0944
1439.93	0.0927
1441.53	0.0875
1443.13	0.0861
1444.73	0.0794
1446.33	0.069
1447.93	0.0623
1449.53	0.0549
1451.13	0.0544
1452.73	0.0497
1454.33	0.0477
1455.93	0.0455
1457.53	0.0453
1459.13	0.0504
1460.73	0.0574
1462.33	0.0571
1463.93	0.0579
1465.53	0.0619
1467.12	0.0555
1468.72	0.064
1470.32	0.0691
1471.92	0.0745
1473.52	0.0735
1475.11	0.0748
1476.71	0.0731
1478.31	0.0694
1479.9	0.0658
1481.5	0.0666
1483.1	0.0689
1484.69	0.0705
1486.29	0.0658
1487.89	0.0586
1489.48	0.0559
1491.08	0.0555
1492.67	0.0516
1494.27	0.0536
1495.86	0.0528
1497.46	0.0467
1499.05	0.0474
1500.65	0.0471
1502.24	0.0452
1503.84	0.0433
1505.43	0.0454
1507.02	0.0449
1508.62	0.0458
1510.21	0.0453
1511.8	0.0427
1513.4	0.0448
1514.99	0.0426
1516.58	0.0366
1518.18	0.0396
1519.77	0.0411
1521.36	0.0375
1522.95	0.0377
1524.54	0.0309
1526.14	0.0247
1527.73	0.0229
1529.32	0.0249
1530.91	0.0303
1532.5	0.0274
1534.09	0.0355
1535.68	0.0439
1537.27	0.0448
1538.86	0.0487
1540.45	0.0474
1542.04	0.0544
1543.63	0.0606
1545.22	0.0545
1546.81	0.0508
1548.4	0.0551
1549.99	0.0498
1551.58	0.044
1553.16	0.0477
1554.75	0.0438
1556.34	0.0386
1557.93	0.037
1559.52	0.0371
1561.1	0.0352
1562.69	0.039
1564.28	0.0325
1565.86	0.0378
1567.45	0.0424
1569.04	0.0359
1570.62	0.0359
1572.21	0.0386
1573.8	0.0429
1575.38	0.0416
1576.97	0.0418
1578.55	0.0419
1580.14	0.0408
1581.72	0.0398
1583.31	0.0439
1584.89	0.0406
1586.48	0.0392
1588.06	0.0406
1589.65	0.0375
1591.23	0.0378
1592.81	0.0374
1594.4	0.0322
1595.98	0.0344
1597.56	0.038
1599.15	0.0448
1600.73	0.051
1602.31	0.044
1603.89	0.0494
1605.48	0.05
1607.06	0.054
1608.64	0.0614
1610.22	0.0611
1611.8	0.047
1613.38	0.0436
1614.96	0.0481
1616.55	0.0495
1618.13	0.0477
1619.71	0.0478
1621.29	0.0561
1622.87	0.0569
1624.45	0.0579
1626.03	0.0549
1627.61	0.0512
1629.19	0.0532
1630.76	0.0503
1632.34	0.0496
1633.92	0.0524
1635.5	0.0519
1637.08	0.0493
1638.66	0.0514
1640.24	0.0538
1641.81	0.0597
1643.39	0.0683
1644.97	0.0722
1646.55	0.0764
1648.12	0.0805
1649.7	0.0828
1651.28	0.084
1652.85	0.085
1654.43	0.084
1656	0.0828
1657.58	0.0845
1659.16	0.0839
1660.73	0.0849
1662.31	0.086
1663.88	0.0896
1665.46	0.0959
1667.03	0.1035
1668.61	0.1032
1670.18	0.1069
1671.75	0.1108
1673.33	0.1108
1674.9	0.107
1676.47	0.1067
1678.05	0.1078
1679.62	0.1106
1681.19	0.116
1682.77	0.1124
1684.34	0.1193
1685.91	0.1246
1687.48	0.1276
1689.06	0.1235
1690.63	0.1213
1692.2	0.1298
1693.77	0.1283
1695.34	0.1349
1696.91	0.1346
1698.48	0.1465

## Sheet: 1-Nd Room Temp 
Solid-State UV-vis-NIR
1-Nd Room Temp
320.28	0.3341
321.07	0.4266
321.86	0.3545
322.65	0.4059
323.44	0.4411
324.23	0.3927
325.02	0.4468
325.81	0.4539
326.6	0.4823
327.39	0.3866
328.18	0.5024
328.97	0.5249
329.76	0.5406
330.55	0.5056
331.34	0.5181
332.13	0.5729
332.91	0.5793
333.7	0.5971
334.49	0.6276
335.28	0.6275
336.07	0.6765
336.86	0.7101
337.65	0.7982
338.44	0.7418
339.22	0.7877
340.01	0.8175
340.8	0.8147
341.59	0.8197
342.38	0.8328
343.17	0.8275
343.95	0.8495
344.74	0.8545
345.53	0.893
346.32	0.8835
347.11	0.8683
347.89	0.9983
348.68	0.8982
349.47	0.9171
350.26	0.9267
351.04	0.9314
351.83	1.0005
352.62	0.9795
353.41	0.9672
354.19	0.9961
354.98	1.0124
355.77	1.0016
356.56	0.9974
357.34	1.0262
358.13	1.115
358.92	1.0463
359.7	1.0733
360.49	1.0684
361.28	1.077
362.06	1.105
362.85	1.1229
363.64	1.1017
364.42	1.1335
365.21	1.1575
366	1.097
366.78	1.1779
367.57	1.1627
368.35	1.1768
369.14	1.1755
369.93	1.2085
370.71	1.1838
371.5	1.2236
372.28	1.1977
373.07	1.2109
373.86	1.2226
374.64	1.2555
375.43	1.2657
376.21	1.2474
377	1.275
377.78	1.2931
378.57	1.2459
379.35	1.2814
380.14	1.2956
380.92	1.3119
381.71	1.3073
382.49	1.3275
383.28	1.3453
384.06	1.3387
384.85	1.3326
385.63	1.3531
386.42	1.3408
387.2	1.3685
387.99	1.3593
388.77	1.3535
389.56	1.3884
390.34	1.3712
391.12	1.3793
391.91	1.3862
392.69	1.3922
393.48	1.4014
394.26	1.3971
395.04	1.3966
395.83	1.4034
396.61	1.3808
397.4	1.4006
398.18	1.384
398.96	1.3938
399.75	1.4146
400.53	1.3954
401.31	1.4012
402.1	1.3969
402.88	1.4133
403.66	1.3972
404.45	1.3888
405.23	1.3876
406.01	1.3792
406.8	1.3911
407.58	1.3875
408.36	1.3829
409.14	1.366
409.93	1.3729
410.71	1.363
411.49	1.3647
412.27	1.3526
413.06	1.3458
413.84	1.3377
414.62	1.3367
415.4	1.3297
416.19	1.3261
416.97	1.318
417.75	1.3139
418.53	1.3009
419.31	1.2969
420.09	1.2843
420.88	1.2794
421.66	1.2728
422.44	1.2596
423.22	1.2483
424	1.2407
424.78	1.2326
425.57	1.2199
426.35	1.212
427.13	1.2026
427.91	1.189
428.69	1.1817
429.47	1.1677
430.25	1.1613
431.03	1.1543
431.81	1.138
432.59	1.1311
433.38	1.1199
434.16	1.1104
434.94	1.1009
435.72	1.0851
436.5	1.0769
437.28	1.0655
438.06	1.0526
438.84	1.0512
439.62	1.031
440.4	1.0191
441.18	1.009
441.96	0.9931
442.74	0.9843
443.52	0.9729
444.3	0.9554
445.08	0.9509
445.86	0.9435
446.64	0.9273
447.42	0.9146
448.19	0.8986
448.97	0.8903
449.75	0.8795
450.53	0.8721
451.31	0.86
452.09	0.8452
452.87	0.8371
453.65	0.8259
454.43	0.8136
455.21	0.8044
455.98	0.7925
456.76	0.7833
457.54	0.7721
458.32	0.7652
459.1	0.757
459.88	0.7473
460.66	0.7374
461.43	0.7281
462.21	0.7163
462.99	0.7065
463.77	0.6957
464.55	0.687
465.32	0.6772
466.1	0.6673
466.88	0.657
467.66	0.6462
468.43	0.638
469.21	0.6277
469.99	0.6203
470.77	0.6171
471.54	0.6126
472.32	0.6053
473.1	0.6021
473.88	0.5959
474.65	0.5827
475.43	0.5669
476.21	0.555
476.98	0.5416
477.76	0.5284
478.54	0.5197
479.31	0.5081
480.09	0.4949
480.87	0.4834
481.64	0.4751
482.42	0.4701
483.2	0.4612
483.97	0.4501
484.75	0.4383
485.52	0.4262
486.3	0.4144
487.08	0.4059
487.85	0.3975
488.63	0.3897
489.4	0.3835
490.18	0.3702
490.96	0.3541
491.73	0.3433
492.51	0.3329
493.28	0.3241
494.06	0.316
494.83	0.3059
495.61	0.2964
496.38	0.2868
497.16	0.2792
497.93	0.2699
498.71	0.2601
499.48	0.2527
500.26	0.2454
501.03	0.2398
501.81	0.2356
502.58	0.2326
503.36	0.2294
504.13	0.2238
504.9	0.2161
505.68	0.206
506.45	0.1973
507.23	0.1873
508	0.1793
508.78	0.1711
509.55	0.1678
510.32	0.1692
511.1	0.1818
511.87	0.2141
512.64	0.2375
513.42	0.2201
514.19	0.186
514.97	0.1652
515.74	0.1516
516.51	0.1472
517.29	0.1511
518.06	0.1525
518.83	0.1551
519.6	0.1654
520.38	0.1822
521.15	0.1789
521.92	0.1498
522.7	0.1252
523.47	0.1176
524.24	0.1204
525.01	0.1235
525.79	0.1213
526.56	0.1238
527.33	0.1231
528.1	0.1231
528.88	0.139
529.65	0.1687
530.42	0.1888
531.19	0.1971
531.96	0.1917
532.74	0.1797
533.51	0.1964
534.28	0.2318
535.05	0.207
535.82	0.1473
536.59	0.1132
537.36	0.0972
538.14	0.0887
538.91	0.0948
539.68	0.1015
540.45	0.0929
541.22	0.0849
541.99	0.093
542.76	0.1058
543.53	0.0985
544.3	0.0859
545.07	0.0781
545.85	0.0705
546.62	0.068
547.39	0.0688
548.16	0.0704
548.93	0.0737
549.7	0.0778
550.47	0.0791
551.24	0.0837
552.01	0.0936
552.78	0.0939
553.55	0.0827
554.32	0.0718
555.09	0.0697
555.86	0.0675
556.63	0.0641
557.4	0.063
558.17	0.0622
558.94	0.0614
559.7	0.0607
560.47	0.0599
561.24	0.0595
562.01	0.0577
562.78	0.0562
563.55	0.0548
564.32	0.0557
565.09	0.0558
565.86	0.0559
566.63	0.0558
567.39	0.0543
568.16	0.0547
568.93	0.0545
569.7	0.0555
570.47	0.0562
571.24	0.0554
572	0.056
572.77	0.0566
573.54	0.0575
574.31	0.0617
575.08	0.0689
575.84	0.0849
576.61	0.1155
577.38	0.1652
578.15	0.2559
578.91	0.3442
579.68	0.3094
580.45	0.2102
581.22	0.1624
581.98	0.1837
582.75	0.2102
583.52	0.2361
584.29	0.3039
585.05	0.2958
585.82	0.2104
586.59	0.1679
587.35	0.1626
588.12	0.1676
588.89	0.1988
589.65	0.2889
590.42	0.4846
591.19	0.7787
591.95	0.8654
592.72	0.7569
593.48	0.7636
594.25	0.7893
595.02	0.8542
595.78	1.0649
596.55	1.1999
597.31	1.1794
598.08	1.1184
598.84	0.8287
599.61	0.5299
600.38	0.4288
601.14	0.4692
601.91	0.408
602.67	0.2687
603.44	0.1915
604.2	0.1657
604.97	0.1949
605.73	0.2647
606.5	0.2884
607.26	0.2156
608.03	0.1285
608.79	0.0852
609.56	0.0723
610.32	0.0662
611.08	0.0582
611.85	0.0541
612.61	0.0605
613.38	0.0646
614.14	0.0586
614.91	0.0525
615.67	0.0537
616.43	0.0688
617.2	0.0975
617.96	0.1076
618.73	0.0896
619.49	0.0676
620.25	0.0562
621.02	0.0528
621.78	0.0562
622.54	0.0677
623.31	0.0806
624.07	0.1027
624.83	0.1213
625.6	0.1089
626.36	0.0819
627.12	0.066
627.88	0.0552
628.65	0.0456
629.41	0.0432
630.17	0.0437
630.93	0.0415
631.7	0.0364
632.46	0.0334
633.22	0.0325
633.98	0.0329
634.75	0.0335
635.51	0.0331
636.27	0.0322
637.03	0.0305
637.79	0.0307
638.56	0.0314
639.32	0.0307
640.08	0.0309
640.84	0.0305
641.6	0.0302
642.36	0.0299
643.13	0.0288
643.89	0.0282
644.65	0.0288
645.41	0.0297
646.17	0.0313
646.93	0.0314
647.69	0.0306
648.45	0.0305
649.21	0.0305
649.97	0.031
650.73	0.0312
651.5	0.0313
652.26	0.0313
653.02	0.0318
653.78	0.0311
654.54	0.031
655.3	0.0318
656.06	0.0313
656.82	0.0306
657.58	0.03
658.34	0.0307
659.1	0.0312
659.86	0.0312
660.62	0.0315
661.37	0.0315
662.13	0.0309
662.89	0.0311
663.65	0.0328
664.41	0.0322
665.17	0.0321
665.93	0.0328
666.69	0.0333
667.45	0.034
668.21	0.0343
668.97	0.0344
669.72	0.0344
670.48	0.034
671.24	0.0341
672	0.0375
672.76	0.0436
673.52	0.0486
674.28	0.0502
675.03	0.0487
675.79	0.0466
676.55	0.0449
677.31	0.0436
678.07	0.0436
678.82	0.0426
679.58	0.041
680.34	0.0389
681.1	0.0408
681.85	0.0463
682.61	0.0486
683.37	0.0432
684.13	0.0381
684.88	0.0364
685.64	0.038
686.4	0.0411
687.15	0.0455
687.91	0.0448
688.67	0.0394
689.42	0.036
690.18	0.0361
690.94	0.0371
691.69	0.0355
692.45	0.0329
693.21	0.0307
693.96	0.0297
694.72	0.0296
695.48	0.0294
696.23	0.0294
696.99	0.0294
697.74	0.0297
698.5	0.0298
699.25	0.03
700.01	0.032
700.77	0.0355
701.52	0.0356
702.28	0.034
703.03	0.0314
703.79	0.0299
704.54	0.0291
705.3	0.0274
706.05	0.0272
706.81	0.0272
707.56	0.0266
708.32	0.0271
709.07	0.0275
709.83	0.0271
710.58	0.0272
711.34	0.0267
712.09	0.0264
712.84	0.0255
713.6	0.0264
714.35	0.0268
715.11	0.0273
715.86	0.0274
716.61	0.0271
717.37	0.0266
718.12	0.0267
718.88	0.0257
719.63	0.0262
720.38	0.026
721.14	0.026
721.89	0.0268
722.64	0.027
723.4	0.0257
724.15	0.0267
724.9	0.027
725.66	0.0281
726.41	0.028
727.16	0.0297
727.91	0.0306
728.67	0.0325
729.42	0.0339
730.17	0.0394
730.92	0.0497
731.68	0.0578
732.43	0.0544
733.18	0.0491
733.93	0.0502
734.69	0.0668
735.44	0.0898
736.19	0.0977
736.94	0.084
737.69	0.0709
738.44	0.0823
739.2	0.1281
739.95	0.1781
740.7	0.2011
741.45	0.2157
742.2	0.2287
742.95	0.2222
743.7	0.2075
744.46	0.1801
745.21	0.1561
745.96	0.1342
746.71	0.1065
747.46	0.0827
748.21	0.0643
748.96	0.0567
749.71	0.063
750.46	0.083
751.21	0.0931
751.96	0.0769
752.71	0.0571
753.46	0.0456
754.21	0.0431
754.96	0.0477
755.71	0.0675
756.46	0.1256
757.21	0.1889
757.96	0.1637
758.71	0.0961
759.46	0.0664
760.21	0.0672
760.96	0.0739
761.71	0.0642
762.46	0.0448
763.21	0.0338
763.95	0.0316
764.7	0.0311
765.45	0.0297
766.2	0.0288
766.95	0.0285
767.7	0.0272
768.45	0.0274
769.2	0.0291
769.94	0.0309
770.69	0.0306
771.44	0.0289
772.19	0.0273
772.94	0.0279
773.68	0.0299
774.43	0.0315
775.18	0.0335
775.93	0.0341
776.68	0.0338
777.42	0.0324
778.17	0.0325
778.92	0.0356
779.66	0.0387
780.41	0.038
781.16	0.0359
781.91	0.0336
782.65	0.0318
783.4	0.0329
784.15	0.032
784.89	0.034
785.64	0.0369
786.39	0.0361
787.13	0.0359
787.88	0.0359
788.63	0.0394
789.37	0.042
790.12	0.0468
790.86	0.0517
791.61	0.0619
792.36	0.0862
793.1	0.1414
793.85	0.2123
794.59	0.2154
795.34	0.1569
796.09	0.1132
796.83	0.0988
797.58	0.0999
798.32	0.1055
799.07	0.1123
799.81	0.1348
800.56	0.1722
801.3	0.1783
802.05	0.1359
802.79	0.1092
803.54	0.125
804.28	0.151
805.03	0.1441
805.77	0.11
806.51	0.0783
807.26	0.0585
808	0.0515
808.75	0.0493
809.49	0.0482
810.24	0.0516
810.98	0.0617
811.72	0.0736
812.47	0.0774
813.21	0.073
813.95	0.0804
814.7	0.1017
815.44	0.1048
816.18	0.0809
816.93	0.0626
817.67	0.0598
818.41	0.0693
819.16	0.0817
819.9	0.0769
820.64	0.0568
821.39	0.0447
822.13	0.0404
822.87	0.0376
823.61	0.036
824.36	0.0365
825.1	0.0389
825.84	0.0388
826.58	0.0374
827.32	0.0356
828.07	0.0368
828.81	0.0381
829.55	0.0373
830.29	0.0351
831.03	0.0347
831.78	0.0368
832.52	0.0407
833.26	0.0481
834	0.0519
834.74	0.049
835.48	0.0449
836.22	0.0423
836.96	0.042
837.71	0.0412
838.45	0.0408
839.19	0.0412
839.93	0.0406
840.67	0.0408
841.41	0.0413
842.15	0.0402
842.89	0.0405
843.63	0.0402
844.37	0.039
845.11	0.0388
845.85	0.0408
846.59	0.0414
847.33	0.041
848.07	0.0396
848.81	0.0396
849.55	0.0382
850.29	0.0392
851.03	0.0384
851.77	0.0384
852.51	0.038
853.25	0.039
853.99	0.0383
854.73	0.0395
855.46	0.0393
856.2	0.0408
856.94	0.0418
857.68	0.0428
858.42	0.0425
859.16	0.0421
859.9	0.0444
860.63	0.0477
861.37	0.0516
862.11	0.0515
862.85	0.05
863.59	0.0499
864.33	0.0549
865.06	0.0703
865.8	0.0942
866.54	0.1039
867.28	0.0879
868.01	0.0671
868.75	0.0556
869.49	0.0497
870.23	0.0471
870.96	0.0452
871.7	0.0442
872.44	0.044
873.17	0.0444
873.91	0.044
874.65	0.0443
875.39	0.0448
876.12	0.0448
876.86	0.0454
877.59	0.0462
878.33	0.0471
879.07	0.0476
879.8	0.0483
880.54	0.0517
881.28	0.0582
882.01	0.0673
882.75	0.0735
883.48	0.0699
884.22	0.0615
884.96	0.0559
885.69	0.0528
886.43	0.0517
887.16	0.0537
887.9	0.06
888.63	0.0634
889.37	0.0575
890.1	0.0504
890.84	0.047
891.57	0.046
892.31	0.0465
893.04	0.0483
893.78	0.048
894.51	0.0463
895.25	0.0447
895.98	0.0442
896.71	0.0445
897.45	0.0448
898.18	0.0449
898.92	0.0448
900.38	0.0445
901.12	0.045
901.85	0.0447
902.59	0.0451
903.32	0.0447
904.05	0.0445
904.79	0.045
905.52	0.0455
906.25	0.0466
906.98	0.0487
907.72	0.0515
908.45	0.0551
909.18	0.0559
909.92	0.0554
910.65	0.0559
911.38	0.0544
912.11	0.0512
912.85	0.0492
913.58	0.0482
914.31	0.0473
915.04	0.0469
915.78	0.0467
916.51	0.0467
917.24	0.0468
917.97	0.0469
918.7	0.0464
919.43	0.0462
920.17	0.0462
920.9	0.0468
921.63	0.047
922.36	0.0478
923.09	0.0481
923.82	0.0484
924.55	0.0479
925.28	0.0478
926.02	0.0475
926.75	0.0472
927.48	0.0469
928.21	0.0469
928.94	0.047
929.67	0.047
930.4	0.047
931.13	0.047
931.86	0.0469
932.59	0.0471
933.32	0.0471
934.05	0.0473
934.78	0.0475
935.51	0.0476
936.24	0.0476
936.97	0.0476
937.7	0.0476
938.43	0.0479
939.16	0.048
939.89	0.0481
940.62	0.0483
941.34	0.0484
942.07	0.0485
942.8	0.0485
943.53	0.0485
944.26	0.0486
944.99	0.0488
945.72	0.049
946.45	0.049
947.17	0.049
947.9	0.0491
948.63	0.0491
949.36	0.0492
950.46	0.0495
952.11	0.0499
953.76	0.0499
955.4	0.0496
957.05	0.0501
958.7	0.0502
960.35	0.0505
962	0.0508
963.65	0.0512
965.29	0.0514
966.94	0.0519
968.59	0.0521
970.24	0.0528
971.88	0.0534
973.53	0.055
975.18	0.056
976.82	0.0567
978.47	0.0561
980.12	0.056
981.76	0.0563
983.41	0.0561
985.06	0.0566
986.7	0.0576
988.35	0.0583
990	0.059
991.64	0.0598
993.29	0.0599
994.93	0.0604
996.58	0.0597
998.22	0.0592
999.87	0.0588
1001.51	0.0589
1003.16	0.0595
1004.8	0.0603
1006.45	0.0615
1008.09	0.0616
1009.73	0.0622
1011.38	0.0623
1013.02	0.0628
1014.66	0.0633
1016.31	0.0639
1017.95	0.0644
1019.59	0.0649
1021.24	0.0654
1022.88	0.0653
1024.52	0.0655
1026.17	0.0662
1027.81	0.067
1029.45	0.0681
1031.09	0.069
1032.73	0.0698
1034.38	0.0701
1036.02	0.0707
1037.66	0.0714
1039.3	0.0724
1040.94	0.0732
1042.58	0.0745
1044.22	0.0762
1045.87	0.077
1047.51	0.0778
1049.15	0.0792
1050.79	0.079
1052.43	0.0804
1054.07	0.0815
1055.71	0.0817
1057.35	0.0826
1058.99	0.084
1060.63	0.0848
1062.27	0.0856
1063.91	0.0864
1065.54	0.0868
1067.18	0.087
1068.82	0.0881
1070.46	0.0889
1072.1	0.09
1073.74	0.091
1075.38	0.0927
1077.01	0.0945
1078.65	0.0954
1080.29	0.097
1081.93	0.098
1083.56	0.0983
1085.2	0.0999
1086.84	0.1008
1088.48	0.102
1090.11	0.1016
1091.75	0.1024
1093.39	0.1031
1095.02	0.1036
1096.66	0.1058
1098.29	0.1053
1099.93	0.1072
1101.57	0.1081
1103.2	0.1086
1104.84	0.1107
1106.47	0.1127
1108.11	0.1152
1109.74	0.1166
1111.38	0.1174
1113.01	0.1179
1114.65	0.118
1116.28	0.1183
1117.92	0.1191
1119.55	0.1208
1121.18	0.1221
1122.82	0.1221
1124.45	0.1227
1126.08	0.1235
1127.72	0.1241
1129.35	0.1249
1130.98	0.1252
1132.62	0.1259
1134.25	0.129
1135.88	0.1295
1137.52	0.1295
1139.15	0.1309
1140.78	0.1303
1142.41	0.1346
1144.04	0.1358
1145.67	0.1352
1147.31	0.1364
1148.94	0.1362
1150.57	0.1382
1152.2	0.1386
1153.83	0.1402
1155.46	0.1405
1157.09	0.1417
1158.72	0.141
1160.35	0.1403
1161.98	0.1412
1163.61	0.1441
1165.24	0.1469
1166.87	0.1458
1168.5	0.1488
1170.13	0.1488
1171.76	0.1513
1173.39	0.1519
1175.02	0.1508
1176.65	0.1529
1178.28	0.1526
1179.9	0.1527
1181.53	0.1538
1183.16	0.1533
1184.79	0.1545
1186.42	0.1557
1188.04	0.156
1189.67	0.158
1191.3	0.1602
1192.92	0.1607
1194.55	0.1621
1196.18	0.1608
1197.81	0.1589
1199.43	0.1603
1201.06	0.1589
1202.68	0.1582
1204.31	0.1594
1205.94	0.1614
1207.56	0.1612
1209.19	0.1608
1210.81	0.1593
1212.44	0.1612
1214.06	0.1608
1215.69	0.1619
1217.31	0.1639
1218.94	0.1627
1220.56	0.1621
1222.19	0.1593
1223.81	0.1619
1225.43	0.1612
1227.06	0.1624
1228.68	0.1636
1230.3	0.1634
1231.93	0.1617
1233.55	0.1633
1235.17	0.1646
1236.8	0.1646
1238.42	0.1663
1240.04	0.1665
1241.66	0.1668
1243.29	0.169
1244.91	0.1693
1246.53	0.1698
1248.15	0.1688
1249.77	0.1679
1251.39	0.1679
1253.02	0.1688
1254.64	0.1711
1256.26	0.1695
1257.88	0.1699
1259.5	0.1707
1261.12	0.1692
1262.74	0.1716
1264.36	0.1704
1265.98	0.1687
1267.6	0.1711
1269.22	0.1712
1270.84	0.17
1272.46	0.1696
1274.08	0.1665
1275.69	0.1665
1277.31	0.1686
1278.93	0.1679
1280.55	0.1679
1282.17	0.1685
1283.79	0.1693
1285.4	0.1695
1287.02	0.169
1288.64	0.1695
1290.26	0.1667
1291.87	0.1686
1293.49	0.1678
1295.11	0.168
1296.72	0.1673
1298.34	0.1682
1299.96	0.1672
1301.57	0.1664
1303.19	0.1665
1304.81	0.1661
1306.42	0.1651
1308.04	0.1662
1309.65	0.1658
1311.27	0.1648
1312.88	0.1654
1314.5	0.1664
1316.11	0.1645
1317.73	0.1663
1319.34	0.1641
1320.95	0.1653
1322.57	0.1661
1324.18	0.1646
1325.8	0.165
1327.41	0.1618
1329.02	0.1623
1330.64	0.1615
1332.25	0.1603
1333.86	0.1587
1335.47	0.1584
1337.09	0.1598
1338.7	0.1587
1340.31	0.1581
1341.92	0.1598
1343.54	0.159
1345.15	0.1595
1346.76	0.159
1348.37	0.1573
1349.98	0.1565
1351.59	0.1547
1353.2	0.1549
1354.81	0.1549
1356.42	0.1541
1358.03	0.1522
1359.64	0.1517
1361.25	0.1504
1362.86	0.1508
1364.47	0.1502
1366.08	0.15
1367.69	0.1488
1369.3	0.1492
1370.91	0.1493
1372.52	0.1502
1374.13	0.1484
1375.74	0.1476
1377.34	0.148
1378.95	0.1487
1380.56	0.146
1382.17	0.1472
1383.78	0.146
1385.38	0.1454
1386.99	0.1436
1388.6	0.1434
1390.2	0.1431
1391.81	0.1428
1393.42	0.1437
1395.02	0.1441
1396.63	0.1439
1398.24	0.1471
1399.84	0.1439
1401.45	0.146
1403.05	0.1461
1404.66	0.1479
1406.26	0.1474
1407.87	0.1447
1409.47	0.1459
1411.08	0.1462
1412.68	0.1456
1414.29	0.1467
1415.89	0.1458
1417.49	0.1473
1419.1	0.1469
1420.7	0.1454
1422.3	0.1435
1423.91	0.1456
1425.51	0.1466
1427.11	0.1466
1428.72	0.1441
1430.32	0.1434
1431.92	0.1427
1433.52	0.1447
1435.12	0.1443
1436.73	0.1445
1438.33	0.1439
1439.93	0.1433
1441.53	0.1432
1443.13	0.1419
1444.73	0.1423
1446.33	0.1414
1447.93	0.1402
1449.53	0.1401
1451.13	0.1386
1452.73	0.1373
1454.33	0.1368
1455.93	0.1372
1457.53	0.1359
1459.13	0.1378
1460.73	0.1377
1462.33	0.137
1463.93	0.1378
1465.53	0.1361
1467.12	0.1365
1468.72	0.1365
1470.32	0.1345
1471.92	0.1357
1473.52	0.1355
1475.11	0.1348
1476.71	0.1349
1478.31	0.1357
1479.9	0.1342
1481.5	0.1325
1483.1	0.1303
1484.69	0.1293
1486.29	0.1273
1487.89	0.1267
1489.48	0.126
1491.08	0.1233
1492.67	0.1235
1494.27	0.1244
1495.86	0.1241
1497.46	0.1219
1499.05	0.1204
1500.65	0.1191
1502.24	0.1175
1503.84	0.1193
1505.43	0.1171
1507.02	0.1154
1508.62	0.1144
1510.21	0.1117
1511.8	0.108
1513.4	0.1083
1514.99	0.1089
1516.58	0.1086
1518.18	0.1048
1519.77	0.1053
1521.36	0.1038
1522.95	0.1055
1524.54	0.1036
1526.14	0.1034
1527.73	0.1024
1529.32	0.0991
1530.91	0.0997
1532.5	0.0985
1534.09	0.0984
1535.68	0.0951
1537.27	0.0942
1538.86	0.0924
1540.45	0.0949
1542.04	0.0947
1543.63	0.0983
1545.22	0.0939
1546.81	0.0922
1548.4	0.0922
1549.99	0.0922
1551.58	0.0919
1553.16	0.0902
1554.75	0.0862
1556.34	0.0832
1557.93	0.0824
1559.52	0.0818
1561.1	0.0813
1562.69	0.0807
1564.28	0.0802
1565.86	0.076
1567.45	0.0746
1569.04	0.0717
1570.62	0.0714
1572.21	0.0725
1573.8	0.0714
1575.38	0.0698
1576.97	0.0718
1578.55	0.0708
1580.14	0.0702
1581.72	0.0681
1583.31	0.063
1584.89	0.0613
1586.48	0.0614
1588.06	0.0639
1589.65	0.0634
1591.23	0.0657
1592.81	0.0621
1594.4	0.058
1595.98	0.0565
1597.56	0.0555
1599.15	0.0539
1600.73	0.052
1602.31	0.0493
1603.89	0.0485
1605.48	0.0474
1607.06	0.0453
1608.64	0.0461
1610.22	0.0506
1611.8	0.0479
1613.38	0.0458
1614.96	0.0452
1616.55	0.0449
1618.13	0.0417
1619.71	0.0416
1621.29	0.0442
1622.87	0.0469
1624.45	0.0439
1626.03	0.0409
1627.61	0.0405
1629.19	0.0413
1630.76	0.043
1632.34	0.0399
1633.92	0.0365
1635.5	0.0355
1637.08	0.0366
1638.66	0.0397
1640.24	0.0407
1641.81	0.0404
1643.39	0.0389
1644.97	0.0389
1646.55	0.0388
1648.12	0.0367
1649.7	0.0368
1651.28	0.0371
1652.85	0.0373
1654.43	0.0356
1656	0.0337
1657.58	0.0312
1659.16	0.0291
1660.73	0.0278
1662.31	0.0298
1663.88	0.0325
1665.46	0.0299
1667.03	0.0277
1668.61	0.0269
1670.18	0.025
1671.75	0.0215
1673.33	0.0152
1674.9	0.0168
1676.47	0.0161
1678.05	0.0148
1679.62	0.0127
1681.19	0.0136
1682.77	0.0113
1684.34	0.012
1685.91	0.0128
1687.48	0.0151
1689.06	0.0139
1690.63	0.0145
1692.2	0.0147
1693.77	0.013
1695.34	0.0118
1696.91	0.0171
1698.48	0.0134

## Sheet: 1-Nd at -180 C 
Solid-State UV-vis-NIR
1-Nd at -180 C
320.28	1.3653
321.07	1.1156
321.86	1.0181
322.65	1.5584
323.44	1.0354
324.23	1.4568
325.02	1.5354
325.81	1.3497
326.6	1.6759
327.39	2.21
328.18	2.2227
328.97	1.729
329.76	1.3852
330.55	1.3912
331.34	1.3668
332.13	1.3029
332.91	1.3518
333.7	1.3802
334.49	1.3997
335.28	1.5129
336.07	1.5524
336.86	1.8224
337.65	1.6282
338.44	1.4763
339.22	1.966
340.01	1.6469
340.8	1.6095
341.59	1.5623
342.38	1.6184
343.17	1.7383
343.95	1.5741
344.74	1.9769
345.53	1.9417
346.32	1.6108
347.11	1.7305
347.89	1.6293
348.68	1.7681
349.47	1.9361
350.26	1.7384
351.04	1.8709
351.83	1.4765
352.62	1.8867
353.41	1.8145
354.19	1.9524
354.98	1.8973
355.77	2.2118
356.56	1.8522
357.34	1.8777
358.13	1.8162
358.92	2.0763
359.7	2.0388
360.49	1.9449
361.28	2.1087
362.06	1.8646
362.85	1.9587
363.64	1.8658
364.42	1.9468
365.21	2.1011
366	1.9695
366.78	1.93
367.57	2.0411
368.35	2.1278
369.14	2.2646
369.93	1.9714
370.71	2.0304
371.5	1.9912
372.28	2.2084
373.07	2.0724
373.86	1.9899
374.64	2.0509
375.43	2.1366
376.21	2.258
377	2.3131
377.78	2.093
378.57	2.2315
379.35	2.1727
380.14	2.1252
380.92	2.1465
381.71	2.0655
382.49	2.3479
383.28	2.1676
384.06	2.1078
384.85	2.2349
385.63	2.4058
386.42	2.2206
387.2	2.2763
387.99	2.1636
388.77	2.2362
389.56	2.2779
390.34	2.2085
391.12	2.1802
391.91	2.2937
392.69	2.2698
393.48	2.3014
394.26	2.1825
395.04	2.1794
395.83	2.2329
396.61	2.2559
397.4	2.2138
398.18	2.3176
398.96	2.3006
399.75	2.3479
400.53	2.3164
401.31	2.2549
402.1	2.2804
402.88	2.254
403.66	2.3055
404.45	2.2914
405.23	2.2111
406.01	2.2293
406.8	2.3345
407.58	2.353
408.36	2.254
409.14	2.2339
409.93	2.2357
410.71	2.3043
411.49	2.3448
412.27	2.2494
413.06	2.2122
413.84	2.305
414.62	2.2511
415.4	2.2119
416.19	2.2603
416.97	2.4237
417.75	2.3232
418.53	2.2707
419.31	2.2628
420.09	2.2928
420.88	2.3126
421.66	2.2248
422.44	2.3098
423.22	2.2426
424	2.2397
424.78	2.2562
425.57	2.2753
426.35	2.2396
427.13	2.2432
427.91	2.2638
428.69	2.2468
429.47	2.2069
430.25	2.2116
431.03	2.2591
431.81	2.2495
432.59	2.2186
433.38	2.2289
434.16	2.2552
434.94	2.2496
435.72	2.2577
436.5	2.1984
437.28	2.2257
438.06	2.2027
438.84	2.1589
439.62	2.1945
440.4	2.1837
441.18	2.1786
441.96	2.1625
442.74	2.1591
443.52	2.1613
444.3	2.1241
445.08	2.1346
445.86	2.1159
446.64	2.1019
447.42	2.1169
448.19	2.083
448.97	2.0749
449.75	2.078
450.53	2.0806
451.31	2.0458
452.09	2.0204
452.87	2.0179
453.65	1.9952
454.43	1.9819
455.21	1.9657
455.98	1.9546
456.76	1.9383
457.54	1.9651
458.32	1.8963
459.1	1.8879
459.88	1.8826
460.66	1.8651
461.43	1.8533
462.21	1.8109
462.99	1.795
463.77	1.7901
464.55	1.775
465.32	1.7534
466.1	1.7325
466.88	1.7039
467.66	1.6867
468.43	1.66
469.21	1.6439
469.99	1.626
470.77	1.6145
471.54	1.6125
472.32	1.597
473.1	1.5846
473.88	1.5923
474.65	1.5571
475.43	1.5141
476.21	1.4849
476.98	1.4679
477.76	1.4425
478.54	1.413
479.31	1.3912
480.09	1.3674
480.87	1.3446
481.64	1.3329
482.42	1.3317
483.2	1.3189
483.97	1.2915
484.75	1.2699
485.52	1.2477
486.3	1.2249
487.08	1.2098
487.85	1.1888
488.63	1.1762
489.4	1.1611
490.18	1.1414
490.96	1.125
491.73	1.1116
492.51	1.0941
493.28	1.0834
494.06	1.0684
494.83	1.0547
495.61	1.0401
496.38	1.0283
497.16	1.0185
497.93	1.0055
498.71	0.9945
499.48	0.9843
500.26	0.9713
501.03	0.9673
501.81	0.9708
502.58	0.9737
503.36	0.9802
504.13	0.9779
504.9	0.9705
505.68	0.9596
506.45	0.9383
507.23	0.9208
508	0.901
508.78	0.885
509.55	0.8872
510.32	0.9001
511.1	0.949
511.87	1.0659
512.64	1.1538
513.42	1.0722
514.19	0.9744
514.97	0.9241
515.74	0.8906
516.51	0.9008
517.29	0.9374
518.06	0.9576
518.83	0.9629
519.6	0.9518
520.38	0.9703
521.15	0.9568
521.92	0.8918
522.7	0.8527
523.47	0.8532
524.24	0.8735
525.01	0.8707
525.79	0.8569
526.56	0.8669
527.33	0.864
528.1	0.8562
528.88	0.876
529.65	0.935
530.42	0.9953
531.19	1.042
531.96	1.0145
532.74	0.9688
533.51	0.987
534.28	1.068
535.05	1.0356
535.82	0.9259
536.59	0.8721
537.36	0.8322
538.14	0.8062
538.91	0.8013
539.68	0.8029
540.45	0.7953
541.22	0.7899
541.99	0.7891
542.76	0.805
543.53	0.807
544.3	0.7971
545.07	0.7952
545.85	0.798
546.62	0.7988
547.39	0.7975
548.16	0.7998
548.93	0.8097
549.7	0.814
550.47	0.8211
551.24	0.8318
552.01	0.8369
552.78	0.8277
553.55	0.8117
554.32	0.8027
555.09	0.8077
555.86	0.8116
556.63	0.8075
557.4	0.798
558.17	0.7936
558.94	0.7939
559.7	0.7961
560.47	0.8036
561.24	0.8033
562.01	0.7981
562.78	0.7986
563.55	0.7946
564.32	0.797
565.09	0.8006
565.86	0.8027
566.63	0.8045
567.39	0.8033
568.16	0.796
568.93	0.7974
569.7	0.8043
570.47	0.8008
571.24	0.7975
572	0.7998
572.77	0.8055
573.54	0.8094
574.31	0.8183
575.08	0.8309
575.84	0.8658
576.61	0.9332
577.38	1.0199
578.15	1.1173
578.91	1.166
579.68	1.112
580.45	1.0039
581.22	0.9697
581.98	1.0325
582.75	1.0341
583.52	1.0277
584.29	1.0795
585.05	1.0221
585.82	0.9406
586.59	0.9382
587.35	0.9615
588.12	0.9755
588.89	1.0048
589.65	1.1124
590.42	1.3783
591.19	1.641
591.95	1.5638
592.72	1.4613
593.48	1.4232
594.25	1.3726
595.02	1.457
595.78	1.7099
596.55	1.7582
597.31	1.6861
598.08	1.6942
598.84	1.4053
599.61	1.0996
600.38	0.9921
601.14	0.9836
601.91	0.9269
602.67	0.8483
603.44	0.8178
604.2	0.8084
604.97	0.8131
605.73	0.8408
606.5	0.8649
607.26	0.843
608.03	0.8044
608.79	0.7887
609.56	0.7842
610.32	0.7805
611.08	0.7785
611.85	0.7777
612.61	0.7813
613.38	0.7834
614.14	0.7856
614.91	0.7839
615.67	0.7837
616.43	0.7817
617.2	0.7807
617.96	0.7835
618.73	0.7867
619.49	0.7883
620.25	0.7905
621.02	0.7989
621.78	0.8234
622.54	0.8672
623.31	0.8886
624.07	0.9102
624.83	0.9135
625.6	0.8684
626.36	0.8271
627.12	0.8295
627.88	0.8264
628.65	0.8063
629.41	0.7984
630.17	0.8052
630.93	0.8018
631.7	0.7902
632.46	0.7859
633.22	0.7847
633.98	0.7826
634.75	0.7819
635.51	0.7817
636.27	0.7796
637.03	0.7786
637.79	0.7793
638.56	0.7795
639.32	0.7788
640.08	0.7809
640.84	0.7827
641.6	0.7821
642.36	0.781
643.13	0.7829
643.89	0.7813
644.65	0.7786
645.41	0.7777
646.17	0.7788
646.93	0.7789
647.69	0.781
648.45	0.7837
649.21	0.783
649.97	0.7828
650.73	0.7848
651.5	0.7866
652.26	0.7854
653.02	0.7822
653.78	0.7818
654.54	0.7801
655.3	0.7776
656.06	0.7811
656.82	0.7855
657.58	0.7894
658.34	0.7926
659.1	0.7885
659.86	0.7863
660.62	0.7852
661.37	0.7879
662.13	0.7865
662.89	0.7829
663.65	0.785
664.41	0.7861
665.17	0.7906
665.93	0.7909
666.69	0.792
667.45	0.7945
668.21	0.7955
668.97	0.7905
669.72	0.7898
670.48	0.7902
671.24	0.7944
672	0.8079
672.76	0.8426
673.52	0.8735
674.28	0.8828
675.03	0.8648
675.79	0.847
676.55	0.8346
677.31	0.8269
678.07	0.826
678.82	0.8197
679.58	0.8111
680.34	0.7997
681.1	0.807
681.85	0.8283
682.61	0.8299
683.37	0.8079
684.13	0.8006
684.88	0.7988
685.64	0.7988
686.4	0.8099
687.15	0.8227
687.91	0.8194
688.67	0.8042
689.42	0.8036
690.18	0.8151
690.94	0.8147
691.69	0.8043
692.45	0.8002
693.21	0.7996
693.96	0.8028
694.72	0.802
695.48	0.7989
696.23	0.7967
696.99	0.7945
697.74	0.7907
698.5	0.7878
699.25	0.7872
700.01	0.7902
700.77	0.7956
701.52	0.8007
702.28	0.8034
703.03	0.8007
703.79	0.7996
704.54	0.7983
705.3	0.7972
706.05	0.7947
706.81	0.7872
707.56	0.7866
708.32	0.7913
709.07	0.796
709.83	0.7985
710.58	0.807
711.34	0.8074
712.09	0.8089
712.84	0.8119
713.6	0.8125
714.35	0.8076
715.11	0.8078
715.86	0.806
716.61	0.8021
717.37	0.8016
718.12	0.7993
718.88	0.8056
719.63	0.8117
720.38	0.8125
721.14	0.8124
721.89	0.8133
722.64	0.8137
723.4	0.8122
724.15	0.8131
724.9	0.8104
725.66	0.8109
726.41	0.8103
727.16	0.8153
727.91	0.8205
728.67	0.8258
729.42	0.83
730.17	0.8506
730.92	0.9064
731.68	0.9381
732.43	0.9002
733.18	0.8638
733.93	0.8701
734.69	0.9214
735.44	0.9883
736.19	0.9759
736.94	0.9088
737.69	0.8831
738.44	0.9421
739.2	1.0885
739.95	1.2268
740.7	1.2895
741.45	1.3374
742.2	1.3096
742.95	1.2409
743.7	1.1638
744.46	1.0931
745.21	1.0427
745.96	0.9709
746.71	0.9009
747.46	0.8609
748.21	0.8419
748.96	0.8397
749.71	0.8421
750.46	0.8536
751.21	0.8588
751.96	0.851
752.71	0.8408
753.46	0.8384
754.21	0.8454
754.96	0.8655
755.71	0.9348
756.46	1.0653
757.21	1.0715
757.96	0.9478
758.71	0.8838
759.46	0.8741
760.21	0.8932
760.96	0.889
761.71	0.8546
762.46	0.8326
763.21	0.825
763.95	0.8252
764.7	0.8299
765.45	0.8259
766.2	0.8221
766.95	0.82
767.7	0.8239
768.45	0.8276
769.2	0.825
769.94	0.8249
770.69	0.8194
771.44	0.8218
772.19	0.8257
772.94	0.823
773.68	0.827
774.43	0.8252
775.18	0.8261
775.93	0.8278
776.68	0.8253
777.42	0.8282
778.17	0.8418
778.92	0.8572
779.66	0.8596
780.41	0.8463
781.16	0.8324
781.91	0.8255
782.65	0.8309
783.4	0.8307
784.15	0.8285
784.89	0.8388
785.64	0.853
786.39	0.8494
787.13	0.8389
787.88	0.8367
788.63	0.8381
789.37	0.8452
790.12	0.86
790.86	0.8704
791.61	0.8891
792.36	0.9438
793.1	1.0824
793.85	1.2222
794.59	1.1455
795.34	0.9975
796.09	0.9446
796.83	0.9569
797.58	0.9711
798.32	0.9731
799.07	0.9885
799.81	1.0534
800.56	1.15
801.3	1.137
802.05	1.0175
802.79	0.9501
803.54	0.992
804.28	1.0465
805.03	1.0216
805.77	0.9454
806.51	0.8938
807.26	0.8594
808	0.844
808.75	0.8384
809.49	0.8339
810.24	0.8372
810.98	0.8436
811.72	0.845
812.47	0.8498
813.21	0.8551
813.95	0.891
814.7	0.938
815.44	0.9205
816.18	0.8689
816.93	0.8458
817.67	0.856
818.41	0.8887
819.16	0.9175
819.9	0.889
820.64	0.8531
821.39	0.84
822.13	0.8362
822.87	0.837
823.61	0.834
824.36	0.8292
825.1	0.8303
825.84	0.8251
826.58	0.8198
827.32	0.8234
828.07	0.8239
828.81	0.82
829.55	0.817
830.29	0.8155
831.03	0.8202
831.78	0.8244
832.52	0.8275
833.26	0.8264
834	0.8274
834.74	0.8298
835.48	0.8273
836.22	0.8221
836.96	0.8187
837.71	0.815
838.45	0.8125
839.19	0.812
839.93	0.8194
840.67	0.8195
841.41	0.8157
842.15	0.8193
842.89	0.8189
843.63	0.815
844.37	0.8176
845.11	0.8191
845.85	0.8149
846.59	0.8095
847.33	0.8125
848.07	0.8151
848.81	0.8104
849.55	0.807
850.29	0.8022
851.03	0.8029
851.77	0.8041
852.51	0.804
853.25	0.805
853.99	0.8096
854.73	0.8109
855.46	0.8154
856.2	0.8172
856.94	0.8195
857.68	0.8162
858.42	0.8206
859.16	0.826
859.9	0.832
860.63	0.8554
861.37	0.8671
862.11	0.8536
862.85	0.8439
863.59	0.8437
864.33	0.8568
865.06	0.8975
865.8	0.936
866.54	0.9248
867.28	0.881
868.01	0.8507
868.75	0.8358
869.49	0.8224
870.23	0.8232
870.96	0.83
871.7	0.8291
872.44	0.8277
873.17	0.823
873.91	0.8207
874.65	0.8214
875.39	0.8258
876.12	0.8285
876.86	0.8268
877.59	0.8307
878.33	0.8299
879.07	0.826
879.8	0.8237
880.54	0.8304
881.28	0.8391
882.01	0.8438
882.75	0.8482
883.48	0.8511
884.22	0.8461
884.96	0.8401
885.69	0.8339
886.43	0.8387
887.16	0.8631
887.9	0.8753
888.63	0.8555
889.37	0.8385
890.1	0.8358
890.84	0.836
891.57	0.8431
892.31	0.8526
893.04	0.8534
893.78	0.8449
894.51	0.8434
895.25	0.843
895.98	0.8362
896.71	0.829
897.45	0.8255
898.18	0.8282
898.92	0.8333
900.38	0.8294
901.12	0.8304
901.85	0.8278
902.59	0.8309
903.32	0.8348
904.05	0.8405
904.79	0.8403
905.52	0.8384
906.25	0.8317
906.98	0.8249
907.72	0.824
908.45	0.8223
909.18	0.826
909.92	0.8303
910.65	0.8313
911.38	0.8319
912.11	0.8286
912.85	0.8296
913.58	0.8299
914.31	0.8323
915.04	0.8368
915.78	0.841
916.51	0.8437
917.24	0.8435
917.97	0.8389
918.7	0.8371
919.43	0.8379
920.17	0.8376
920.9	0.8361
921.63	0.8335
922.36	0.8339
923.09	0.8335
923.82	0.8327
924.55	0.834
925.28	0.8348
926.02	0.8354
926.75	0.8364
927.48	0.8347
928.21	0.8351
928.94	0.8364
929.67	0.8353
930.4	0.8329
931.13	0.832
931.86	0.8335
932.59	0.8357
933.32	0.8376
934.05	0.8396
934.78	0.84
935.51	0.8393
936.24	0.841
936.97	0.8424
937.7	0.8437
938.43	0.8449
939.16	0.8456
939.89	0.8468
940.62	0.848
941.34	0.8499
942.07	0.8512
942.8	0.8493
943.53	0.8474
944.26	0.8465
944.99	0.8466
945.72	0.8463
946.45	0.8442
947.17	0.8423
947.9	0.8428
948.63	0.8432
949.36	0.8435
950.46	0.8438
952.11	0.8426
953.76	0.8411
955.4	0.8457
957.05	0.8467
958.7	0.8465
960.35	0.8464
962	0.8491
963.65	0.8538
965.29	0.8533
966.94	0.8504
968.59	0.8513
970.24	0.8477
971.88	0.8472
973.53	0.8548
975.18	0.8584
976.82	0.8604
978.47	0.8651
980.12	0.8644
981.76	0.8728
983.41	0.8744
985.06	0.8642
986.7	0.8627
988.35	0.8626
990	0.8653
991.64	0.8665
993.29	0.8633
994.93	0.8727
996.58	0.8695
998.22	0.8658
999.87	0.8602
1001.51	0.8585
1003.16	0.8565
1004.8	0.8543
1006.45	0.859
1008.09	0.8521
1009.73	0.8529
1011.38	0.8567
1013.02	0.8602
1014.66	0.861
1016.31	0.862
1017.95	0.8587
1019.59	0.855
1021.24	0.8556
1022.88	0.8496
1024.52	0.8555
1026.17	0.8558
1027.81	0.8576
1029.45	0.8537
1031.09	0.8527
1032.73	0.8529
1034.38	0.8544
1036.02	0.8518
1037.66	0.8553
1039.3	0.8523
1040.94	0.8558
1042.58	0.8531
1044.22	0.8544
1045.87	0.8594
1047.51	0.859
1049.15	0.8524
1050.79	0.8581
1052.43	0.8578
1054.07	0.8561
1055.71	0.8547
1057.35	0.8565
1058.99	0.8632
1060.63	0.8596
1062.27	0.8502
1063.91	0.8535
1065.54	0.8522
1067.18	0.8515
1068.82	0.8503
1070.46	0.8466
1072.1	0.8487
1073.74	0.8494
1075.38	0.8513
1077.01	0.8501
1078.65	0.8463
1080.29	0.8476
1081.93	0.8506
1083.56	0.8589
1085.2	0.8576
1086.84	0.8601
1088.48	0.8527
1090.11	0.8466
1091.75	0.8441
1093.39	0.8462
1095.02	0.8337
1096.66	0.8334
1098.29	0.8314
1099.93	0.8305
1101.57	0.8298
1103.2	0.8285
1104.84	0.8325
1106.47	0.8434
1108.11	0.8401
1109.74	0.8413
1111.38	0.8401
1113.01	0.8385
1114.65	0.8372
1116.28	0.8398
1117.92	0.8391
1119.55	0.8392
1121.18	0.8361
1122.82	0.8287
1124.45	0.8355
1126.08	0.8336
1127.72	0.8337
1129.35	0.8317
1130.98	0.8241
1132.62	0.8263
1134.25	0.8288
1135.88	0.8305
1137.52	0.8279
1139.15	0.8247
1140.78	0.8242
1142.41	0.8257
1144.04	0.824
1145.67	0.8236
1147.31	0.8236
1148.94	0.8241
1150.57	0.8228
1152.2	0.8204
1153.83	0.8157
1155.46	0.8186
1157.09	0.8172
1158.72	0.8132
1160.35	0.8154
1161.98	0.8171
1163.61	0.8169
1165.24	0.8118
1166.87	0.8171
1168.5	0.8183
1170.13	0.8132
1171.76	0.8142
1173.39	0.8211
1175.02	0.8226
1176.65	0.8159
1178.28	0.8201
1179.9	0.8167
1181.53	0.8139
1183.16	0.8143
1184.79	0.8191
1186.42	0.8222
1188.04	0.824
1189.67	0.8212
1191.3	0.8144
1192.92	0.8118
1194.55	0.8093
1196.18	0.8109
1197.81	0.8105
1199.43	0.8073
1201.06	0.805
1202.68	0.8016
1204.31	0.8024
1205.94	0.7988
1207.56	0.7919
1209.19	0.7873
1210.81	0.7939
1212.44	0.7979
1214.06	0.7974
1215.69	0.8023
1217.31	0.7975
1218.94	0.8009
1220.56	0.8095
1222.19	0.8048
1223.81	0.801
1225.43	0.7961
1227.06	0.8
1228.68	0.7993
1230.3	0.7997
1231.93	0.7938
1233.55	0.787
1235.17	0.7832
1236.8	0.7837
1238.42	0.7889
1240.04	0.7956
1241.66	0.8016
1243.29	0.799
1244.91	0.7938
1246.53	0.786
1248.15	0.7817
1249.77	0.7884
1251.39	0.7931
1253.02	0.7948
1254.64	0.7969
1256.26	0.7926
1257.88	0.7962
1259.5	0.7937
1261.12	0.7959
1262.74	0.7968
1264.36	0.802
1265.98	0.8004
1267.6	0.7976
1269.22	0.7987
1270.84	0.7998
1272.46	0.7931
1274.08	0.7884
1275.69	0.7883
1277.31	0.7894
1278.93	0.7878
1280.55	0.7717
1282.17	0.775
1283.79	0.7735
1285.4	0.7671
1287.02	0.7696
1288.64	0.773
1290.26	0.7717
1291.87	0.7709
1293.49	0.7715
1295.11	0.7676
1296.72	0.7664
1298.34	0.767
1299.96	0.7747
1301.57	0.7715
1303.19	0.7761
1304.81	0.7705
1306.42	0.7679
1308.04	0.7696
1309.65	0.7712
1311.27	0.7724
1312.88	0.7671
1314.5	0.7624
1316.11	0.7579
1317.73	0.7612
1319.34	0.7623
1320.95	0.7695
1322.57	0.7702
1324.18	0.7744
1325.8	0.7696
1327.41	0.771
1329.02	0.7741
1330.64	0.7759
1332.25	0.7752
1333.86	0.7721
1335.47	0.7701
1337.09	0.7662
1338.7	0.7635
1340.31	0.7638
1341.92	0.7691
1343.54	0.7762
1345.15	0.7741
1346.76	0.7768
1348.37	0.7699
1349.98	0.7701
1351.59	0.7725
1353.2	0.7693
1354.81	0.7709
1356.42	0.7743
1358.03	0.7732
1359.64	0.773
1361.25	0.7739
1362.86	0.7758
1364.47	0.7689
1366.08	0.7844
1367.69	0.7903
1369.3	0.7906
1370.91	0.7932
1372.52	0.7914
1374.13	0.7871
1375.74	0.7856
1377.34	0.7864
1378.95	0.7873
1380.56	0.7803
1382.17	0.7781
1383.78	0.7682
1385.38	0.7734
1386.99	0.7779
1388.6	0.7735
1390.2	0.7566
1391.81	0.7664
1393.42	0.7647
1395.02	0.767
1396.63	0.7719
1398.24	0.7784
1399.84	0.7716
1401.45	0.7693
1403.05	0.774
1404.66	0.7825
1406.26	0.7899
1407.87	0.7943
1409.47	0.7897
1411.08	0.8022
1412.68	0.8013
1414.29	0.8075
1415.89	0.801
1417.49	0.7856
1419.1	0.7817
1420.7	0.7864
1422.3	0.7943
1423.91	0.7918
1425.51	0.7894
1427.11	0.7928
1428.72	0.7899
1430.32	0.7834
1431.92	0.7838
1433.52	0.7778
1435.12	0.7792
1436.73	0.7758
1438.33	0.7801
1439.93	0.7864
1441.53	0.7794
1443.13	0.778
1444.73	0.7814
1446.33	0.7793
1447.93	0.7752
1449.53	0.7796
1451.13	0.7763
1452.73	0.7805
1454.33	0.7815
1455.93	0.7884
1457.53	0.7867
1459.13	0.7788
1460.73	0.7719
1462.33	0.7729
1463.93	0.7834
1465.53	0.7922
1467.12	0.7947
1468.72	0.8007
1470.32	0.7908
1471.92	0.7872
1473.52	0.7923
1475.11	0.8026
1476.71	0.8071
1478.31	0.8089
1479.9	0.8067
1481.5	0.8108
1483.1	0.807
1484.69	0.8059
1486.29	0.8028
1487.89	0.8057
1489.48	0.8042
1491.08	0.8064
1492.67	0.8003
1494.27	0.8035
1495.86	0.8007
1497.46	0.8025
1499.05	0.8036
1500.65	0.8037
1502.24	0.8027
1503.84	0.8057
1505.43	0.7922
1507.02	0.7853
1508.62	0.7795
1510.21	0.7775
1511.8	0.7814
1513.4	0.7769
1514.99	0.7729
1516.58	0.772
1518.18	0.7798
1519.77	0.7797
1521.36	0.7722
1522.95	0.7699
1524.54	0.7646
1526.14	0.7599
1527.73	0.7633
1529.32	0.7638
1530.91	0.7711
1532.5	0.7732
1534.09	0.7729
1535.68	0.7772
1537.27	0.7749
1538.86	0.7785
1540.45	0.7774
1542.04	0.7855
1543.63	0.7849
1545.22	0.7878
1546.81	0.7866
1548.4	0.788
1549.99	0.7946
1551.58	0.7926
1553.16	0.7848
1554.75	0.7755
1556.34	0.7668
1557.93	0.7656
1559.52	0.7632
1561.1	0.7656
1562.69	0.7586
1564.28	0.7564
1565.86	0.7601
1567.45	0.7593
1569.04	0.7553
1570.62	0.7597
1572.21	0.7658
1573.8	0.7627
1575.38	0.7615
1576.97	0.7492
1578.55	0.755
1580.14	0.7585
1581.72	0.7539
1583.31	0.7499
1584.89	0.7508
1586.48	0.7605
1588.06	0.7602
1589.65	0.7621
1591.23	0.7648
1592.81	0.7617
1594.4	0.762
1595.98	0.7506
1597.56	0.7521
1599.15	0.7565
1600.73	0.756
1602.31	0.7508
1603.89	0.754
1605.48	0.7616
1607.06	0.7604
1608.64	0.7579
1610.22	0.755
1611.8	0.7507
1613.38	0.744
1614.96	0.7426
1616.55	0.7438
1618.13	0.7394
1619.71	0.733
1621.29	0.7281
1622.87	0.723
1624.45	0.7305
1626.03	0.7275
1627.61	0.7306
1629.19	0.7298
1630.76	0.7271
1632.34	0.7299
1633.92	0.7312
1635.5	0.7349
1637.08	0.7412
1638.66	0.7378
1640.24	0.7446
1641.81	0.7467
1643.39	0.754
1644.97	0.7578
1646.55	0.7622
1648.12	0.7689
1649.7	0.7754
1651.28	0.7738
1652.85	0.7738
1654.43	0.7693
1656	0.7736
1657.58	0.7792
1659.16	0.7705
1660.73	0.7626
1662.31	0.7536
1663.88	0.7438
1665.46	0.7327
1667.03	0.7295
1668.61	0.7262
1670.18	0.7238
1671.75	0.7236
1673.33	0.7237
1674.9	0.7216
1676.47	0.7202
1678.05	0.7175
1679.62	0.7044
1681.19	0.6969
1682.77	0.6998
1684.34	0.701
1685.91	0.6987
1687.48	0.6967
1689.06	0.6928
1690.63	0.691
1692.2	0.6943
1693.77	0.6896
1695.34	0.6894
1696.91	0.6956
1698.48	0.6901

## Sheet: 1-Am after 24 hours 
Solid-State UV-vis-NIR
1-Am after 24 hours
320.28	0.4741
321.07	0.4096
321.86	0.6038
322.65	0.4516
323.44	0.4477
324.23	0.4712
325.02	0.4761
325.81	0.4823
326.6	0.4612
327.39	0.4904
328.18	0.5289
328.97	0.518
329.76	0.5248
330.55	0.5137
331.34	0.5249
332.13	0.5371
332.91	0.5712
333.7	0.5695
334.49	0.5865
335.28	0.5692
336.07	0.5938
336.86	0.5998
337.65	0.6324
338.44	0.6015
339.22	0.5985
340.01	0.6408
340.8	0.6363
341.59	0.6291
342.38	0.6572
343.17	0.6365
343.95	0.6731
344.74	0.6637
345.53	0.6636
346.32	0.6953
347.11	0.6773
347.89	0.6972
348.68	0.682
349.47	0.7108
350.26	0.675
351.04	0.6783
351.83	0.7091
352.62	0.7327
353.41	0.7268
354.19	0.7243
354.98	0.7321
355.77	0.7257
356.56	0.7296
357.34	0.7385
358.13	0.7669
358.92	0.7573
359.7	0.7717
360.49	0.77
361.28	0.7532
362.06	0.7814
362.85	0.7752
363.64	0.7916
364.42	0.7876
365.21	0.7883
366	0.8138
366.78	0.8062
367.57	0.8309
368.35	0.8227
369.14	0.8274
369.93	0.8496
370.71	0.8407
371.5	0.8436
372.28	0.8499
373.07	0.8696
373.86	0.8706
374.64	0.8759
375.43	0.872
376.21	0.8725
377	0.8915
377.78	0.8976
378.57	0.8917
379.35	0.9072
380.14	0.9119
380.92	0.9214
381.71	0.9331
382.49	0.9243
383.28	0.9295
384.06	0.9358
384.85	0.9354
385.63	0.9371
386.42	0.9352
387.2	0.9619
387.99	0.9677
388.77	0.9563
389.56	0.9637
390.34	0.9678
391.12	0.9701
391.91	0.9791
392.69	0.9828
393.48	0.9926
394.26	0.9769
395.04	0.9834
395.83	0.9919
396.61	0.9919
397.4	1.0004
398.18	0.9976
398.96	0.9982
399.75	1.0076
400.53	1.0113
401.31	1.0046
402.1	1.0039
402.88	1.0164
403.66	1.0183
404.45	1.0162
405.23	1.0226
406.01	1.0187
406.8	1.0241
407.58	1.0206
408.36	1.0213
409.14	1.0195
409.93	1.0257
410.71	1.0285
411.49	1.0364
412.27	1.027
413.06	1.0271
413.84	1.0337
414.62	1.0315
415.4	1.032
416.19	1.037
416.97	1.0366
417.75	1.0442
418.53	1.043
419.31	1.046
420.09	1.0388
420.88	1.0428
421.66	1.049
422.44	1.0441
423.22	1.0456
424	1.0463
424.78	1.0405
425.57	1.039
426.35	1.0456
427.13	1.0426
427.91	1.0447
428.69	1.0385
429.47	1.0479
430.25	1.0439
431.03	1.0391
431.81	1.0437
432.59	1.0432
433.38	1.0428
434.16	1.0365
434.94	1.0344
435.72	1.0423
436.5	1.0395
437.28	1.039
438.06	1.0419
438.84	1.0379
439.62	1.0378
440.4	1.0285
441.18	1.0287
441.96	1.0318
442.74	1.0295
443.52	1.0301
444.3	1.0359
445.08	1.0299
445.86	1.0212
446.64	1.0233
447.42	1.0232
448.19	1.0166
448.97	1.0161
449.75	1.0147
450.53	1.0136
451.31	1.0145
452.09	1.0077
452.87	1.006
453.65	1.0061
454.43	0.9997
455.21	0.9968
455.98	0.9959
456.76	0.9969
457.54	0.9977
458.32	0.9991
459.1	0.9945
459.88	0.9926
460.66	0.991
461.43	0.9842
462.21	0.9828
462.99	0.9794
463.77	0.9763
464.55	0.9712
465.32	0.9644
466.1	0.9603
466.88	0.9595
467.66	0.9591
468.43	0.952
469.21	0.9493
469.99	0.9438
470.77	0.9337
471.54	0.9275
472.32	0.92
473.1	0.9153
473.88	0.9127
474.65	0.9084
475.43	0.9004
476.21	0.895
476.98	0.8914
477.76	0.8843
478.54	0.877
479.31	0.8694
480.09	0.8683
480.87	0.8614
481.64	0.855
482.42	0.8474
483.2	0.8437
483.97	0.8334
484.75	0.8301
485.52	0.8255
486.3	0.817
487.08	0.8147
487.85	0.8058
488.63	0.8001
489.4	0.7917
490.18	0.7871
490.96	0.7789
491.73	0.7723
492.51	0.7694
493.28	0.7657
494.06	0.7588
494.83	0.7542
495.61	0.7474
496.38	0.7435
497.16	0.7416
497.93	0.7409
498.71	0.741
499.48	0.7417
500.26	0.7501
501.03	0.765
501.81	0.791
502.58	0.8459
503.36	0.9284
504.13	1.0202
504.9	1.0987
505.68	1.1354
506.45	1.1458
507.23	1.1475
508	1.1426
508.78	1.1418
509.55	1.1319
510.32	1.1089
511.1	1.071
511.87	1.0353
512.64	0.9848
513.42	0.9453
514.19	0.917
514.97	0.889
515.74	0.8671
516.51	0.8405
517.29	0.8152
518.06	0.7958
518.83	0.7681
519.6	0.741
520.38	0.7144
521.15	0.6905
521.92	0.6663
522.7	0.641
523.47	0.6141
524.24	0.5907
525.01	0.5704
525.79	0.5511
526.56	0.5358
527.33	0.524
528.1	0.5111
528.88	0.499
529.65	0.4898
530.42	0.4821
531.19	0.4722
531.96	0.4646
532.74	0.4568
533.51	0.4517
534.28	0.4466
535.05	0.4394
535.82	0.4367
536.59	0.4321
537.36	0.424
538.14	0.4188
538.91	0.4121
539.68	0.4059
540.45	0.4008
541.22	0.3967
541.99	0.3904
542.76	0.3857
543.53	0.3829
544.3	0.3779
545.07	0.3731
545.85	0.3672
546.62	0.3617
547.39	0.3578
548.16	0.3542
548.93	0.3491
549.7	0.3424
550.47	0.3388
551.24	0.337
552.01	0.3303
552.78	0.3279
553.55	0.3234
554.32	0.319
555.09	0.3162
555.86	0.3101
556.63	0.3063
557.4	0.3026
558.17	0.2989
558.94	0.296
559.7	0.2913
560.47	0.2846
561.24	0.28
562.01	0.2755
562.78	0.272
563.55	0.2692
564.32	0.267
565.09	0.2635
565.86	0.2605
566.63	0.2577
567.39	0.2531
568.16	0.2497
568.93	0.2439
569.7	0.2409
570.47	0.2375
571.24	0.2337
572	0.2295
572.77	0.2257
573.54	0.2233
574.31	0.2211
575.08	0.2172
575.84	0.213
576.61	0.2121
577.38	0.2103
578.15	0.2073
578.91	0.2033
579.68	0.1989
580.45	0.1952
581.22	0.1942
581.98	0.1919
582.75	0.1915
583.52	0.1877
584.29	0.1844
585.05	0.1809
585.82	0.1779
586.59	0.1746
587.35	0.1695
588.12	0.1668
588.89	0.1669
589.65	0.1646
590.42	0.1623
591.19	0.1613
591.95	0.1593
592.72	0.1549
593.48	0.1515
594.25	0.1494
595.02	0.1489
595.78	0.1497
596.55	0.146
597.31	0.1421
598.08	0.1415
598.84	0.1365
599.61	0.1305
600.38	0.128
601.14	0.129
601.91	0.1274
602.67	0.1253
603.44	0.1215
604.2	0.1196
604.97	0.117
605.73	0.1118
606.5	0.107
607.26	0.1085
608.03	0.1065
608.79	0.105
609.56	0.1018
610.32	0.0989
611.08	0.0995
611.85	0.0958
612.61	0.0937
613.38	0.0928
614.14	0.091
614.91	0.0884
615.67	0.0847
616.43	0.0825
617.2	0.0841
617.96	0.0858
618.73	0.0824
619.49	0.0771
620.25	0.0731
621.02	0.0746
621.78	0.0729
622.54	0.0706
623.31	0.0693
624.07	0.0682
624.83	0.0664
625.6	0.0632
626.36	0.0625
627.12	0.0608
627.88	0.0612
628.65	0.0588
629.41	0.0571
630.17	0.0549
630.93	0.053
631.7	0.0494
632.46	0.0476
633.22	0.045
633.98	0.0415
634.75	0.0391
635.51	0.0391
636.27	0.0386
637.03	0.0382
637.79	0.0379
638.56	0.0354
639.32	0.033
640.08	0.0348
640.84	0.0339
641.6	0.0334
642.36	0.0297
643.13	0.0282
643.89	0.0278
644.65	0.024
645.41	0.02
646.17	0.0215
646.93	0.0226
647.69	0.0234
648.45	0.0223
649.21	0.02
649.97	0.0193
650.73	0.0157
651.5	0.0171
652.26	0.0183
653.02	0.015
653.78	0.0113
654.54	0.0082
655.3	0.006
656.06	0.0038
656.82	0.0062
657.58	0.0056
658.34	0.0047
659.1	0.0032
659.86	0.0005
660.62	-0.004
661.37	-0.0034
662.13	-0.0039
662.89	-0.0038
663.65	-0.0044
664.41	-0.0044
665.17	-0.0073
665.93	-0.0061
666.69	-0.0068
667.45	-0.0114
668.21	-0.0152
668.97	-0.0162
669.72	-0.0161
670.48	-0.0165
671.24	-0.0158
672	-0.0156
672.76	-0.0192
673.52	-0.0247
674.28	-0.0227
675.03	-0.0202
675.79	-0.0221
676.55	-0.0228
677.31	-0.0227
678.07	-0.025
678.82	-0.0263
679.58	-0.0259
680.34	-0.0256
681.1	-0.0268
681.85	-0.0313
682.61	-0.031
683.37	-0.0324
684.13	-0.0321
684.88	-0.0335
685.64	-0.0342
686.4	-0.0337
687.15	-0.0346
687.91	-0.0361
688.67	-0.0372
689.42	-0.0372
690.18	-0.037
690.94	-0.0368
691.69	-0.0373
692.45	-0.0382
693.21	-0.0396
693.96	-0.0417
694.72	-0.0419
695.48	-0.0413
696.23	-0.041
696.99	-0.0432
697.74	-0.0454
698.5	-0.0451
699.25	-0.0464
700.01	-0.0495
700.77	-0.0503
701.52	-0.0507
702.28	-0.0501
703.03	-0.0536
703.79	-0.0541
704.54	-0.0546
705.3	-0.0581
706.05	-0.0605
706.81	-0.0621
707.56	-0.0617
708.32	-0.0613
709.07	-0.0636
709.83	-0.0624
710.58	-0.0576
711.34	-0.0564
712.09	-0.0576
712.84	-0.0575
713.6	-0.0586
714.35	-0.0606
715.11	-0.0591
715.86	-0.0612
716.61	-0.0619
717.37	-0.0618
718.12	-0.064
718.88	-0.0664
719.63	-0.0672
720.38	-0.0651
721.14	-0.0648
721.89	-0.0633
722.64	-0.0656
723.4	-0.0696
724.15	-0.0705
724.9	-0.0713
725.66	-0.0676
726.41	-0.066
727.16	-0.0674
727.91	-0.0696
728.67	-0.0741
729.42	-0.0727
730.17	-0.0685
730.92	-0.0691
731.68	-0.0683
732.43	-0.0714
733.18	-0.0697
733.93	-0.0713
734.69	-0.0741
735.44	-0.0751
736.19	-0.0758
736.94	-0.0746
737.69	-0.0746
738.44	-0.0745
739.2	-0.0728
739.95	-0.0727
740.7	-0.075
741.45	-0.0763
742.2	-0.0776
742.95	-0.0765
743.7	-0.0797
744.46	-0.0766
745.21	-0.0764
745.96	-0.0755
746.71	-0.0749
747.46	-0.0735
748.21	-0.0741
748.96	-0.0772
749.71	-0.0781
750.46	-0.0784
751.21	-0.0781
751.96	-0.0784
752.71	-0.077
753.46	-0.0769
754.21	-0.0744
754.96	-0.0789
755.71	-0.0789
756.46	-0.0817
757.21	-0.0786
757.96	-0.0749
758.71	-0.0733
759.46	-0.0726
760.21	-0.0731
760.96	-0.0713
761.71	-0.0715
762.46	-0.0676
763.21	-0.0662
763.95	-0.0632
764.7	-0.0578
765.45	-0.0605
766.2	-0.0652
766.95	-0.0662
767.7	-0.0625
768.45	-0.0623
769.2	-0.0589
769.94	-0.054
770.69	-0.0505
771.44	-0.0468
772.19	-0.0436
772.94	-0.0409
773.68	-0.0345
774.43	-0.0279
775.18	-0.0231
775.93	-0.0172
776.68	-0.0099
777.42	0.0015
778.17	0.007
778.92	0.0116
779.66	0.0183
780.41	0.0224
781.16	0.0286
781.91	0.0345
782.65	0.0407
783.4	0.0459
784.15	0.048
784.89	0.0535
785.64	0.0639
786.39	0.0656
787.13	0.0732
787.88	0.0797
788.63	0.0898
789.37	0.1005
790.12	0.1071
790.86	0.109
791.61	0.1087
792.36	0.107
793.1	0.1063
793.85	0.1111
794.59	0.1166
795.34	0.1198
796.09	0.118
796.83	0.1175
797.58	0.1236
798.32	0.1274
799.07	0.1303
799.81	0.129
800.56	0.1306
801.3	0.1298
802.05	0.1306
802.79	0.1342
803.54	0.1356
804.28	0.1352
805.03	0.1343
805.77	0.1346
806.51	0.1406
807.26	0.1434
808	0.1456
808.75	0.1517
809.49	0.1566
810.24	0.1617
810.98	0.1631
811.72	0.1661
812.47	0.1673
813.21	0.1723
813.95	0.1764
814.7	0.182
815.44	0.1864
816.18	0.1905
816.93	0.1965
817.67	0.2014
818.41	0.2067
819.16	0.2148
819.9	0.2185
820.64	0.2267
821.39	0.2407
822.13	0.2516
822.87	0.2614
823.61	0.2701
824.36	0.2664
825.1	0.2595
825.84	0.2599
826.58	0.2647
827.32	0.2668
828.07	0.2653
828.81	0.2543
829.55	0.2434
830.29	0.2303
831.03	0.2187
831.78	0.2045
832.52	0.1884
833.26	0.1728
834	0.1558
834.74	0.1432
835.48	0.1256
836.22	0.1056
836.96	0.0865
837.71	0.0647
838.45	0.0458
839.19	0.0247
839.93	0.0103
840.67	0.0006
841.41	-0.0129
842.15	-0.0256
842.89	-0.036
843.63	-0.0491
844.37	-0.0592
845.11	-0.0654
845.85	-0.0722
846.59	-0.075
847.33	-0.0797
848.07	-0.0849
848.81	-0.0918
849.55	-0.0913
850.29	-0.0915
851.03	-0.0907
851.77	-0.0913
852.51	-0.0947
853.25	-0.0949
853.99	-0.0989
854.73	-0.1024
855.46	-0.1072
856.2	-0.1081
856.94	-0.1125
857.68	-0.1148
858.42	-0.1106
859.16	-0.108
859.9	-0.1102
860.63	-0.1098
861.37	-0.1069
862.11	-0.1072
862.85	-0.1083
863.59	-0.1073
864.33	-0.1043
865.06	-0.107
865.8	-0.1083
866.54	-0.106
867.28	-0.1048
868.01	-0.1079
868.75	-0.1093
869.49	-0.1084
870.23	-0.1089
870.96	-0.11
871.7	-0.1124
872.44	-0.1114
873.17	-0.1105
873.91	-0.1095
874.65	-0.1069
875.39	-0.1039
876.12	-0.11
876.86	-0.1114
877.59	-0.1092
878.33	-0.108
879.07	-0.1095
879.8	-0.1053
880.54	-0.0958
881.28	-0.0882
882.01	-0.0896
882.75	-0.0926
883.48	-0.0951
884.22	-0.0968
884.96	-0.0993
885.69	-0.1037
886.43	-0.1059
887.16	-0.1107
887.9	-0.1123
888.63	-0.1106
889.37	-0.1095
890.1	-0.1099
890.84	-0.1108
891.57	-0.1098
892.31	-0.1086
893.04	-0.109
893.78	-0.1094
894.51	-0.108
895.25	-0.1119
895.98	-0.1108
896.71	-0.1097
897.45	-0.1065
898.18	-0.1023
898.92	-0.1048
900.38	-0.112
901.12	-0.1115
901.85	-0.1146
902.59	-0.1121
903.32	-0.1068
904.05	-0.0996
904.79	-0.0945
905.52	-0.0997
906.25	-0.1026
906.98	-0.1064
907.72	-0.1084
908.45	-0.1122
909.18	-0.1133
909.92	-0.1128
910.65	-0.1138
911.38	-0.1122
912.11	-0.1115
912.85	-0.1107
913.58	-0.1083
914.31	-0.109
915.04	-0.1079
915.78	-0.1046
916.51	-0.1027
917.24	-0.1017
917.97	-0.1027
918.7	-0.1044
919.43	-0.1066
920.17	-0.1091
920.9	-0.1102
921.63	-0.1105
922.36	-0.1104
923.09	-0.1122
923.82	-0.1158
924.55	-0.1162
925.28	-0.117
926.02	-0.1182
926.75	-0.119
927.48	-0.1193
928.21	-0.1207
928.94	-0.12
929.67	-0.1223
930.4	-0.123
931.13	-0.1228
931.86	-0.1225
932.59	-0.1227
933.32	-0.1238
934.05	-0.1246
934.78	-0.124
935.51	-0.1231
936.24	-0.123
936.97	-0.1227
937.7	-0.1228
938.43	-0.1242
939.16	-0.1251
939.89	-0.1253
940.62	-0.1248
941.34	-0.1257
942.07	-0.1265
942.8	-0.1263
943.53	-0.126
944.26	-0.1257
944.99	-0.1257
945.72	-0.1257
946.45	-0.1256
947.17	-0.1253
947.9	-0.1253
948.63	-0.1253
949.36	-0.1243
950.46	-0.1223
952.11	-0.1257
953.76	-0.1255
955.4	-0.1225
957.05	-0.1265
958.7	-0.1277
960.35	-0.127
962	-0.1309
963.65	-0.1306
965.29	-0.131
966.94	-0.1293
968.59	-0.1269
970.24	-0.1301
971.88	-0.1301
973.53	-0.1279
975.18	-0.126
976.82	-0.1262
978.47	-0.1257
980.12	-0.1244
981.76	-0.1244
983.41	-0.1218
985.06	-0.1257
986.7	-0.1273
988.35	-0.1206
990	-0.1235
991.64	-0.1263
993.29	-0.1222
994.93	-0.1198
996.58	-0.1203
998.22	-0.1214
999.87	-0.1245
1001.51	-0.1227
1003.16	-0.1203
1004.8	-0.1169
1006.45	-0.1161
1008.09	-0.1105
1009.73	-0.1078
1011.38	-0.1068
1013.02	-0.104
1014.66	-0.106
1016.31	-0.1047
1017.95	-0.1024
1019.59	-0.0986
1021.24	-0.0945
1022.88	-0.0886
1024.52	-0.0854
1026.17	-0.0812
1027.81	-0.0764
1029.45	-0.0693
1031.09	-0.0649
1032.73	-0.0564
1034.38	-0.0504
1036.02	-0.048
1037.66	-0.0462
1039.3	-0.0391
1040.94	-0.0418
1042.58	-0.0416
1044.22	-0.046
1045.87	-0.049
1047.51	-0.056
1049.15	-0.0582
1050.79	-0.0584
1052.43	-0.0661
1054.07	-0.074
1055.71	-0.0714
1057.35	-0.0724
1058.99	-0.0757
1060.63	-0.0799
1062.27	-0.0776
1063.91	-0.0818
1065.54	-0.0863
1067.18	-0.0861
1068.82	-0.0905
1070.46	-0.0921
1072.1	-0.0918
1073.74	-0.092
1075.38	-0.0958
1077.01	-0.0985
1078.65	-0.0987
1080.29	-0.1015
1081.93	-0.1021
1083.56	-0.1017
1085.2	-0.1022
1086.84	-0.1029
1088.48	-0.1018
1090.11	-0.1077
1091.75	-0.1081
1093.39	-0.1065
1095.02	-0.1099
1096.66	-0.1099
1098.29	-0.1095
1099.93	-0.1122
1101.57	-0.1122
1103.2	-0.1092
1104.84	-0.1103
1106.47	-0.114
1108.11	-0.1156
1109.74	-0.1139
1111.38	-0.1158
1113.01	-0.1175
1114.65	-0.1149
1116.28	-0.1131
1117.92	-0.1151
1119.55	-0.1164
1121.18	-0.1226
1122.82	-0.127
1124.45	-0.1273
1126.08	-0.1227
1127.72	-0.1201
1129.35	-0.1193
1130.98	-0.1203
1132.62	-0.1232
1134.25	-0.1213
1135.88	-0.1238
1137.52	-0.1178
1139.15	-0.1216
1140.78	-0.1225
1142.41	-0.1219
1144.04	-0.1253
1145.67	-0.1243
1147.31	-0.124
1148.94	-0.1258
1150.57	-0.1262
1152.2	-0.1275
1153.83	-0.1307
1155.46	-0.1272
1157.09	-0.1269
1158.72	-0.1228
1160.35	-0.1247
1161.98	-0.1257
1163.61	-0.1242
1165.24	-0.1204
1166.87	-0.1179
1168.5	-0.1193
1170.13	-0.1217
1171.76	-0.1233
1173.39	-0.1201
1175.02	-0.1217
1176.65	-0.121
1178.28	-0.1188
1179.9	-0.1174
1181.53	-0.1147
1183.16	-0.1169
1184.79	-0.1204
1186.42	-0.1237
1188.04	-0.1242
1189.67	-0.1239
1191.3	-0.1257
1192.92	-0.1243
1194.55	-0.1283
1196.18	-0.1286
1197.81	-0.1263
1199.43	-0.1242
1201.06	-0.127
1202.68	-0.1244
1204.31	-0.1256
1205.94	-0.1295
1207.56	-0.1278
1209.19	-0.1284
1210.81	-0.1295
1212.44	-0.1304
1214.06	-0.1283
1215.69	-0.1274
1217.31	-0.1262
1218.94	-0.1245
1220.56	-0.1232
1222.19	-0.125
1223.81	-0.1248
1225.43	-0.1219
1227.06	-0.1191
1228.68	-0.1177
1230.3	-0.1196
1231.93	-0.1196
1233.55	-0.1166
1235.17	-0.114
1236.8	-0.1171
1238.42	-0.1195
1240.04	-0.1225
1241.66	-0.1247
1243.29	-0.1264
1244.91	-0.1241
1246.53	-0.1286
1248.15	-0.1239
1249.77	-0.1227
1251.39	-0.1232
1253.02	-0.1251
1254.64	-0.1248
1256.26	-0.1203
1257.88	-0.1195
1259.5	-0.1202
1261.12	-0.1208
1262.74	-0.1208
1264.36	-0.1196
1265.98	-0.1204
1267.6	-0.119
1269.22	-0.1229
1270.84	-0.1244
1272.46	-0.1265
1274.08	-0.1265
1275.69	-0.1263
1277.31	-0.1278
1278.93	-0.1294
1280.55	-0.1235
1282.17	-0.1254
1283.79	-0.1272
1285.4	-0.1256
1287.02	-0.1265
1288.64	-0.1264
1290.26	-0.1275
1291.87	-0.13
1293.49	-0.131
1295.11	-0.1318
1296.72	-0.1256
1298.34	-0.1278
1299.96	-0.1256
1301.57	-0.128
1303.19	-0.1301
1304.81	-0.1285
1306.42	-0.1282
1308.04	-0.1313
1309.65	-0.1262
1311.27	-0.1273
1312.88	-0.1269
1314.5	-0.1234
1316.11	-0.1255
1317.73	-0.1258
1319.34	-0.1265
1320.95	-0.1268
1322.57	-0.1277
1324.18	-0.1268
1325.8	-0.1257
1327.41	-0.1234
1329.02	-0.1271
1330.64	-0.1255
1332.25	-0.1202
1333.86	-0.1199
1335.47	-0.1204
1337.09	-0.1273
1338.7	-0.1282
1340.31	-0.1308
1341.92	-0.1293
1343.54	-0.1345
1345.15	-0.1352
1346.76	-0.1339
1348.37	-0.1294
1349.98	-0.1306
1351.59	-0.1291
1353.2	-0.1272
1354.81	-0.1313
1356.42	-0.1303
1358.03	-0.1309
1359.64	-0.129
1361.25	-0.1268
1362.86	-0.1229
1364.47	-0.1272
1366.08	-0.1265
1367.69	-0.1267
1369.3	-0.1297
1370.91	-0.1277
1372.52	-0.1291
1374.13	-0.1287
1375.74	-0.1316
1377.34	-0.1292
1378.95	-0.1351
1380.56	-0.1328
1382.17	-0.1361
1383.78	-0.1393
1385.38	-0.1398
1386.99	-0.1401
1388.6	-0.136
1390.2	-0.1304
1391.81	-0.133
1393.42	-0.1348
1395.02	-0.1357
1396.63	-0.1321
1398.24	-0.1339
1399.84	-0.1329
1401.45	-0.1307
1403.05	-0.1254
1404.66	-0.1314
1406.26	-0.1282
1407.87	-0.1308
1409.47	-0.1311
1411.08	-0.1333
1412.68	-0.1283
1414.29	-0.1226
1415.89	-0.1245
1417.49	-0.1249
1419.1	-0.1253
1420.7	-0.1217
1422.3	-0.1219
1423.91	-0.1253
1425.51	-0.1248
1427.11	-0.1281
1428.72	-0.1274
1430.32	-0.1233
1431.92	-0.1245
1433.52	-0.1284
1435.12	-0.1267
1436.73	-0.1258
1438.33	-0.1281
1439.93	-0.1274
1441.53	-0.1274
1443.13	-0.1289
1444.73	-0.1302
1446.33	-0.1302
1447.93	-0.1287
1449.53	-0.1284
1451.13	-0.1263
1452.73	-0.1248
1454.33	-0.1269
1455.93	-0.1275
1457.53	-0.1259
1459.13	-0.1245
1460.73	-0.1239
1462.33	-0.1236
1463.93	-0.1241
1465.53	-0.1229
1467.12	-0.1192
1468.72	-0.121
1470.32	-0.123
1471.92	-0.1229
1473.52	-0.1237
1475.11	-0.1206
1476.71	-0.1228
1478.31	-0.1231
1479.9	-0.1253
1481.5	-0.124
1483.1	-0.1227
1484.69	-0.1225
1486.29	-0.1256
1487.89	-0.1239
1489.48	-0.1189
1491.08	-0.1191
1492.67	-0.1167
1494.27	-0.1151
1495.86	-0.1183
1497.46	-0.1184
1499.05	-0.1169
1500.65	-0.1168
1502.24	-0.1151
1503.84	-0.1174
1505.43	-0.1154
1507.02	-0.1132
1508.62	-0.1185
1510.21	-0.1197
1511.8	-0.1252
1513.4	-0.1207
1514.99	-0.1179
1516.58	-0.1202
1518.18	-0.1203
1519.77	-0.1196
1521.36	-0.1206
1522.95	-0.1196
1524.54	-0.1198
1526.14	-0.1193
1527.73	-0.1118
1529.32	-0.1131
1530.91	-0.1095
1532.5	-0.1092
1534.09	-0.1103
1535.68	-0.1117
1537.27	-0.1109
1538.86	-0.1107
1540.45	-0.1072
1542.04	-0.1058
1543.63	-0.1053
1545.22	-0.1073
1546.81	-0.1077
1548.4	-0.1039
1549.99	-0.1044
1551.58	-0.1044
1553.16	-0.1067
1554.75	-0.1072
1556.34	-0.1091
1557.93	-0.1086
1559.52	-0.1056
1561.1	-0.104
1562.69	-0.1062
1564.28	-0.1036
1565.86	-0.1026
1567.45	-0.1039
1569.04	-0.1051
1570.62	-0.1058
1572.21	-0.1053
1573.8	-0.0984
1575.38	-0.0991
1576.97	-0.097
1578.55	-0.1034
1580.14	-0.1016
1581.72	-0.1006
1583.31	-0.0976
1584.89	-0.0989
1586.48	-0.0978
1588.06	-0.0994
1589.65	-0.0955
1591.23	-0.0961
1592.81	-0.0963
1594.4	-0.0983
1595.98	-0.0978
1597.56	-0.0941
1599.15	-0.0926
1600.73	-0.0902
1602.31	-0.0901
1603.89	-0.0914
1605.48	-0.0927
1607.06	-0.0923
1608.64	-0.0887
1610.22	-0.0843
1611.8	-0.0873
1613.38	-0.0881
1614.96	-0.0876
1616.55	-0.085
1618.13	-0.0847
1619.71	-0.0837
1621.29	-0.0825
1622.87	-0.0807
1624.45	-0.082
1626.03	-0.082
1627.61	-0.0818
1629.19	-0.0789
1630.76	-0.0754
1632.34	-0.0745
1633.92	-0.0763
1635.5	-0.0759
1637.08	-0.0699
1638.66	-0.0588
1640.24	-0.0482
1641.81	-0.0311
1643.39	-0.0172
1644.97	-0.0002
1646.55	0.005
1648.12	0.0138
1649.7	0.0138
1651.28	0.0135
1652.85	0.0123
1654.43	0.0072
1656	0.0073
1657.58	0.0084
1659.16	0.0034
1660.73	-0.0013
1662.31	-0.0046
1663.88	-0.0069
1665.46	-0.0074
1667.03	-0.0106
1668.61	-0.0083
1670.18	-0.014
1671.75	-0.0146
1673.33	-0.0192
1674.9	-0.0293
1676.47	-0.0364
1678.05	-0.0482
1679.62	-0.0529
1681.19	-0.0529
1682.77	-0.0519
1684.34	-0.0532
1685.91	-0.0607
1687.48	-0.0638
1689.06	-0.0738
1690.63	-0.0666
1692.2	-0.0706
1693.77	-0.0727
1695.34	-0.0889
1696.91	-0.0802
1698.48	-0.0889

## Sheet: 1-Nd after 24 hours 
Solid-State UV-vis-NIR
1-Nd after 24 hours
320.28	0.3274
321.07	0.3326
321.86	0.3937
322.65	0.3446
323.44	0.3219
324.23	0.3597
325.02	0.3654
325.81	0.383
326.6	0.381
327.39	0.3925
328.18	0.3697
328.97	0.3837
329.76	0.4102
330.55	0.4158
331.34	0.4014
332.13	0.4252
332.91	0.4299
333.7	0.4234
334.49	0.4248
335.28	0.444
336.07	0.4235
336.86	0.4393
337.65	0.4342
338.44	0.4452
339.22	0.4489
340.01	0.453
340.8	0.4666
341.59	0.4422
342.38	0.4555
343.17	0.4625
343.95	0.4745
344.74	0.4704
345.53	0.4514
346.32	0.4844
347.11	0.4771
347.89	0.4699
348.68	0.4587
349.47	0.4736
350.26	0.5002
351.04	0.4952
351.83	0.4957
352.62	0.4946
353.41	0.4949
354.19	0.4921
354.98	0.4911
355.77	0.4885
356.56	0.5005
357.34	0.5004
358.13	0.4953
358.92	0.506
359.7	0.5061
360.49	0.4989
361.28	0.493
362.06	0.5004
362.85	0.493
363.64	0.4962
364.42	0.4948
365.21	0.4979
366	0.4923
366.78	0.4996
367.57	0.4887
368.35	0.4993
369.14	0.5036
369.93	0.4965
370.71	0.5024
371.5	0.4951
372.28	0.499
373.07	0.4998
373.86	0.5051
374.64	0.4981
375.43	0.5002
376.21	0.4977
377	0.4968
377.78	0.487
378.57	0.4914
379.35	0.4892
380.14	0.4854
380.92	0.485
381.71	0.4799
382.49	0.4834
383.28	0.4818
384.06	0.4757
384.85	0.4767
385.63	0.4692
386.42	0.4693
387.2	0.4643
387.99	0.4606
388.77	0.4605
389.56	0.4564
390.34	0.4538
391.12	0.4517
391.91	0.4502
392.69	0.4451
393.48	0.4404
394.26	0.4375
395.04	0.4363
395.83	0.4348
396.61	0.4309
397.4	0.4301
398.18	0.4245
398.96	0.4238
399.75	0.4206
400.53	0.4187
401.31	0.4165
402.1	0.413
402.88	0.4113
403.66	0.409
404.45	0.4065
405.23	0.4053
406.01	0.4037
406.8	0.4029
407.58	0.3965
408.36	0.3982
409.14	0.3943
409.93	0.3942
410.71	0.3911
411.49	0.3883
412.27	0.3893
413.06	0.385
413.84	0.3836
414.62	0.3831
415.4	0.3811
416.19	0.3804
416.97	0.3768
417.75	0.3757
418.53	0.3749
419.31	0.373
420.09	0.3716
420.88	0.3719
421.66	0.3696
422.44	0.367
423.22	0.3665
424	0.3653
424.78	0.3666
425.57	0.362
426.35	0.3627
427.13	0.3614
427.91	0.3606
428.69	0.3596
429.47	0.3594
430.25	0.3566
431.03	0.3549
431.81	0.3543
432.59	0.351
433.38	0.3496
434.16	0.3484
434.94	0.3479
435.72	0.3467
436.5	0.344
437.28	0.3431
438.06	0.3414
438.84	0.3403
439.62	0.3371
440.4	0.3359
441.18	0.3351
441.96	0.3334
442.74	0.3305
443.52	0.3313
444.3	0.3282
445.08	0.3274
445.86	0.3252
446.64	0.3256
447.42	0.3227
448.19	0.3209
448.97	0.3198
449.75	0.3185
450.53	0.3166
451.31	0.3156
452.09	0.3143
452.87	0.3123
453.65	0.3114
454.43	0.3094
455.21	0.3065
455.98	0.3048
456.76	0.3035
457.54	0.3016
458.32	0.2998
459.1	0.2977
459.88	0.2955
460.66	0.2946
461.43	0.2905
462.21	0.2882
462.99	0.2863
463.77	0.2853
464.55	0.2831
465.32	0.2804
466.1	0.2777
466.88	0.2762
467.66	0.2736
468.43	0.27
469.21	0.2697
469.99	0.2679
470.77	0.2668
471.54	0.2638
472.32	0.2613
473.1	0.259
473.88	0.2562
474.65	0.2543
475.43	0.2517
476.21	0.249
476.98	0.2473
477.76	0.2454
478.54	0.2444
479.31	0.2427
480.09	0.2396
480.87	0.2382
481.64	0.2351
482.42	0.2341
483.2	0.2299
483.97	0.2286
484.75	0.2271
485.52	0.2256
486.3	0.2238
487.08	0.222
487.85	0.2215
488.63	0.22
489.4	0.2185
490.18	0.2168
490.96	0.2154
491.73	0.2135
492.51	0.2128
493.28	0.211
494.06	0.211
494.83	0.21
495.61	0.2088
496.38	0.2065
497.16	0.2068
497.93	0.2046
498.71	0.203
499.48	0.2027
500.26	0.2009
501.03	0.2002
501.81	0.1997
502.58	0.1986
503.36	0.1956
504.13	0.1945
504.9	0.1952
505.68	0.1928
506.45	0.1934
507.23	0.1922
508	0.1911
508.78	0.1923
509.55	0.1895
510.32	0.1899
511.1	0.189
511.87	0.1888
512.64	0.1885
513.42	0.1876
514.19	0.1864
514.97	0.1849
515.74	0.1832
516.51	0.1811
517.29	0.1797
518.06	0.1798
518.83	0.1784
519.6	0.1783
520.38	0.177
521.15	0.1762
521.92	0.1759
522.7	0.1757
523.47	0.1776
524.24	0.1782
525.01	0.1786
525.79	0.1788
526.56	0.1768
527.33	0.1749
528.1	0.173
528.88	0.1705
529.65	0.1678
530.42	0.165
531.19	0.1638
531.96	0.1623
532.74	0.1612
533.51	0.1588
534.28	0.1583
535.05	0.1575
535.82	0.1572
536.59	0.1556
537.36	0.1539
538.14	0.1526
538.91	0.1511
539.68	0.1489
540.45	0.1474
541.22	0.147
541.99	0.1465
542.76	0.1461
543.53	0.1447
544.3	0.143
545.07	0.1431
545.85	0.1425
546.62	0.1415
547.39	0.1411
548.16	0.1398
548.93	0.1391
549.7	0.1384
550.47	0.138
551.24	0.1373
552.01	0.1371
552.78	0.137
553.55	0.1365
554.32	0.1354
555.09	0.1351
555.86	0.1346
556.63	0.1347
557.4	0.134
558.17	0.1327
558.94	0.1319
559.7	0.132
560.47	0.1313
561.24	0.1308
562.01	0.1309
562.78	0.1295
563.55	0.13
564.32	0.13
565.09	0.1297
565.86	0.1284
566.63	0.1273
567.39	0.127
568.16	0.1267
568.93	0.127
569.7	0.1271
570.47	0.1302
571.24	0.1322
572	0.1336
572.77	0.1354
573.54	0.1376
574.31	0.1385
575.08	0.1399
575.84	0.1406
576.61	0.1413
577.38	0.1425
578.15	0.1438
578.91	0.1455
579.68	0.1459
580.45	0.1486
581.22	0.1491
581.98	0.1504
582.75	0.1507
583.52	0.1503
584.29	0.1505
585.05	0.1495
585.82	0.1476
586.59	0.1452
587.35	0.1428
588.12	0.1395
588.89	0.1361
589.65	0.1312
590.42	0.129
591.19	0.1264
591.95	0.125
592.72	0.1223
593.48	0.1207
594.25	0.1191
595.02	0.1177
595.78	0.1168
596.55	0.1154
597.31	0.1135
598.08	0.112
598.84	0.1104
599.61	0.1089
600.38	0.1073
601.14	0.1058
601.91	0.1056
602.67	0.1053
603.44	0.1047
604.2	0.103
604.97	0.1024
605.73	0.1021
606.5	0.1016
607.26	0.1005
608.03	0.1
608.79	0.0995
609.56	0.0997
610.32	0.0993
611.08	0.0987
611.85	0.098
612.61	0.0965
613.38	0.0961
614.14	0.0957
614.91	0.0954
615.67	0.0956
616.43	0.0948
617.2	0.0943
617.96	0.0945
618.73	0.0949
619.49	0.0938
620.25	0.0938
621.02	0.0931
621.78	0.0927
622.54	0.0905
623.31	0.0906
624.07	0.0907
624.83	0.09
625.6	0.0906
626.36	0.0901
627.12	0.0904
627.88	0.09
628.65	0.0884
629.41	0.0887
630.17	0.0881
630.93	0.0883
631.7	0.0873
632.46	0.0873
633.22	0.0877
633.98	0.0872
634.75	0.0873
635.51	0.0871
636.27	0.0877
637.03	0.0869
637.79	0.0861
638.56	0.0855
639.32	0.085
640.08	0.0851
640.84	0.0842
641.6	0.084
642.36	0.085
643.13	0.0831
643.89	0.0838
644.65	0.0834
645.41	0.0826
646.17	0.082
646.93	0.082
647.69	0.0814
648.45	0.0815
649.21	0.0806
649.97	0.0809
650.73	0.0805
651.5	0.0801
652.26	0.0802
653.02	0.0796
653.78	0.0793
654.54	0.0798
655.3	0.0791
656.06	0.0786
656.82	0.0784
657.58	0.0782
658.34	0.0771
659.1	0.0776
659.86	0.0775
660.62	0.0778
661.37	0.0773
662.13	0.0774
662.89	0.0767
663.65	0.0764
664.41	0.0768
665.17	0.0762
665.93	0.076
666.69	0.0756
667.45	0.0751
668.21	0.0746
668.97	0.0746
669.72	0.0742
670.48	0.0746
671.24	0.0748
672	0.0737
672.76	0.0732
673.52	0.0735
674.28	0.0734
675.03	0.0733
675.79	0.0731
676.55	0.0732
677.31	0.0729
678.07	0.0728
678.82	0.072
679.58	0.0718
680.34	0.0716
681.1	0.0714
681.85	0.0712
682.61	0.0716
683.37	0.0713
684.13	0.0714
684.88	0.0715
685.64	0.0715
686.4	0.072
687.15	0.0713
687.91	0.0709
688.67	0.0714
689.42	0.0702
690.18	0.0698
690.94	0.0695
691.69	0.0698
692.45	0.0694
693.21	0.0687
693.96	0.069
694.72	0.0681
695.48	0.0682
696.23	0.0679
696.99	0.0686
697.74	0.0678
698.5	0.0675
699.25	0.0678
700.01	0.0673
700.77	0.0669
701.52	0.0668
702.28	0.0657
703.03	0.0658
703.79	0.0658
704.54	0.0651
705.3	0.0642
706.05	0.0639
706.81	0.0642
707.56	0.0645
708.32	0.0651
709.07	0.0654
709.83	0.0647
710.58	0.0638
711.34	0.0646
712.09	0.0646
712.84	0.0638
713.6	0.0634
714.35	0.0636
715.11	0.0642
715.86	0.0629
716.61	0.0639
717.37	0.0635
718.12	0.0634
718.88	0.0635
719.63	0.0632
720.38	0.063
721.14	0.0636
721.89	0.0631
722.64	0.063
723.4	0.0635
724.15	0.0628
724.9	0.0623
725.66	0.0625
726.41	0.0629
727.16	0.063
727.91	0.0624
728.67	0.0625
729.42	0.0631
730.17	0.0635
730.92	0.0635
731.68	0.0639
732.43	0.0657
733.18	0.0676
733.93	0.0696
734.69	0.0727
735.44	0.0765
736.19	0.0794
736.94	0.0818
737.69	0.0829
738.44	0.0837
739.2	0.0832
739.95	0.0829
740.7	0.0831
741.45	0.0839
742.2	0.0857
742.95	0.0859
743.7	0.0865
744.46	0.0861
745.21	0.087
745.96	0.0879
746.71	0.0886
747.46	0.0903
748.21	0.0911
748.96	0.0905
749.71	0.0894
750.46	0.0878
751.21	0.0875
751.96	0.0869
752.71	0.0865
753.46	0.0853
754.21	0.0843
754.96	0.0817
755.71	0.0783
756.46	0.0753
757.21	0.0733
757.96	0.0719
758.71	0.0703
759.46	0.0689
760.21	0.0676
760.96	0.0661
761.71	0.0653
762.46	0.0649
763.21	0.0639
763.95	0.0638
764.7	0.063
765.45	0.0627
766.2	0.062
766.95	0.0613
767.7	0.0605
768.45	0.06
769.2	0.0604
769.94	0.0595
770.69	0.0597
771.44	0.0588
772.19	0.0583
772.94	0.0589
773.68	0.0587
774.43	0.0589
775.18	0.0593
775.93	0.0588
776.68	0.0591
777.42	0.0592
778.17	0.059
778.92	0.0592
779.66	0.0593
780.41	0.0588
781.16	0.0587
781.91	0.0597
782.65	0.0596
783.4	0.0597
784.15	0.0603
784.89	0.0599
785.64	0.0606
786.39	0.0608
787.13	0.0614
787.88	0.0616
788.63	0.0611
789.37	0.0618
790.12	0.0613
790.86	0.0625
791.61	0.0638
792.36	0.0652
793.1	0.0673
793.85	0.0698
794.59	0.0725
795.34	0.0765
796.09	0.0795
796.83	0.0813
797.58	0.0839
798.32	0.0862
799.07	0.0884
799.81	0.0909
800.56	0.093
801.3	0.0952
802.05	0.0976
802.79	0.1002
803.54	0.1018
804.28	0.104
805.03	0.1031
805.77	0.0994
806.51	0.0942
807.26	0.0896
808	0.0847
808.75	0.0805
809.49	0.0789
810.24	0.0769
810.98	0.075
811.72	0.0725
812.47	0.0701
813.21	0.0688
813.95	0.0676
814.7	0.0653
815.44	0.0646
816.18	0.0626
816.93	0.0611
817.67	0.0604
818.41	0.0605
819.16	0.0603
819.9	0.0593
820.64	0.059
821.39	0.0581
822.13	0.0574
822.87	0.0567
823.61	0.0563
824.36	0.0562
825.1	0.0562
825.84	0.0564
826.58	0.0555
827.32	0.0554
828.07	0.0552
828.81	0.0548
829.55	0.0545
830.29	0.0544
831.03	0.0538
831.78	0.0537
832.52	0.0531
833.26	0.0533
834	0.0528
834.74	0.0525
835.48	0.0519
836.22	0.0522
836.96	0.0518
837.71	0.0521
838.45	0.0528
839.19	0.0519
839.93	0.0522
840.67	0.0526
841.41	0.0521
842.15	0.0524
842.89	0.052
843.63	0.0519
844.37	0.0517
845.11	0.0508
845.85	0.0509
846.59	0.0513
847.33	0.0505
848.07	0.0518
848.81	0.0511
849.55	0.051
850.29	0.0514
851.03	0.0503
851.77	0.0517
852.51	0.0502
853.25	0.0514
853.99	0.0514
854.73	0.0512
855.46	0.0511
856.2	0.0519
856.94	0.0511
857.68	0.0523
858.42	0.0524
859.16	0.0519
859.9	0.052
860.63	0.0525
861.37	0.0538
862.11	0.0539
862.85	0.0546
863.59	0.0558
864.33	0.0561
865.06	0.057
865.8	0.0578
866.54	0.058
867.28	0.0583
868.01	0.0589
868.75	0.0582
869.49	0.0588
870.23	0.0576
870.96	0.0585
871.7	0.0582
872.44	0.0586
873.17	0.059
873.91	0.0596
874.65	0.0596
875.39	0.0597
876.12	0.0605
876.86	0.0597
877.59	0.0596
878.33	0.0584
879.07	0.0565
879.8	0.0553
880.54	0.0543
881.28	0.0536
882.01	0.0531
882.75	0.0529
883.48	0.0529
884.22	0.0529
884.96	0.053
885.69	0.0531
886.43	0.053
887.16	0.0534
887.9	0.0528
888.63	0.0533
889.37	0.0526
890.1	0.0532
890.84	0.0522
891.57	0.0528
892.31	0.053
893.04	0.0527
893.78	0.0526
894.51	0.0525
895.25	0.0524
895.98	0.0522
896.71	0.0524
897.45	0.0522
898.18	0.0519
898.92	0.052
900.38	0.0524
901.12	0.0523
901.85	0.0514
902.59	0.0515
903.32	0.0509
904.05	0.05
904.79	0.05
905.52	0.0498
906.25	0.0507
906.98	0.0508
907.72	0.0509
908.45	0.0509
909.18	0.051
909.92	0.0505
910.65	0.05
911.38	0.05
912.11	0.05
912.85	0.05
913.58	0.0498
914.31	0.0497
915.04	0.0496
915.78	0.0496
916.51	0.0497
917.24	0.0499
917.97	0.0495
918.7	0.0494
919.43	0.0493
920.17	0.0494
920.9	0.0496
921.63	0.0494
922.36	0.0492
923.09	0.0491
923.82	0.0493
924.55	0.0493
925.28	0.0488
926.02	0.0486
926.75	0.0487
927.48	0.0485
928.21	0.0488
928.94	0.0486
929.67	0.0483
930.4	0.0483
931.13	0.0485
931.86	0.0483
932.59	0.0485
933.32	0.0483
934.05	0.0483
934.78	0.0483
935.51	0.0484
936.24	0.0483
936.97	0.0483
937.7	0.0483
938.43	0.0483
939.16	0.0482
939.89	0.048
940.62	0.0479
941.34	0.048
942.07	0.048
942.8	0.0481
943.53	0.0481
944.26	0.0481
944.99	0.048
945.72	0.0479
946.45	0.0477
947.17	0.0476
947.9	0.0477
948.63	0.0477
949.36	0.0477
950.46	0.0476
952.11	0.0477
953.76	0.0477
955.4	0.0473
957.05	0.0467
958.7	0.0467
960.35	0.0462
962	0.046
963.65	0.0455
965.29	0.0459
966.94	0.0449
968.59	0.0453
970.24	0.0449
971.88	0.0452
973.53	0.0449
975.18	0.0453
976.82	0.0455
978.47	0.0453
980.12	0.0451
981.76	0.0441
983.41	0.0444
985.06	0.0441
986.7	0.0437
988.35	0.0433
990	0.0435
991.64	0.0434
993.29	0.0428
994.93	0.0425
996.58	0.0419
998.22	0.0413
999.87	0.0403
1001.51	0.0397
1003.16	0.0391
1004.8	0.039
1006.45	0.0384
1008.09	0.0383
1009.73	0.038
1011.38	0.0381
1013.02	0.038
1014.66	0.0379
1016.31	0.0375
1017.95	0.0368
1019.59	0.0362
1021.24	0.0361
1022.88	0.0353
1024.52	0.0353
1026.17	0.0346
1027.81	0.0347
1029.45	0.0335
1031.09	0.0339
1032.73	0.0331
1034.38	0.033
1036.02	0.0329
1037.66	0.0322
1039.3	0.0319
1040.94	0.0317
1042.58	0.0314
1044.22	0.0316
1045.87	0.0311
1047.51	0.0314
1049.15	0.0314
1050.79	0.0308
1052.43	0.031
1054.07	0.0311
1055.71	0.0307
1057.35	0.0304
1058.99	0.0293
1060.63	0.0298
1062.27	0.0286
1063.91	0.0292
1065.54	0.0283
1067.18	0.0284
1068.82	0.0278
1070.46	0.028
1072.1	0.0274
1073.74	0.0278
1075.38	0.0274
1077.01	0.0273
1078.65	0.0271
1080.29	0.0266
1081.93	0.0265
1083.56	0.0267
1085.2	0.0263
1086.84	0.0259
1088.48	0.0257
1090.11	0.0249
1091.75	0.0246
1093.39	0.0239
1095.02	0.0238
1096.66	0.0232
1098.29	0.0229
1099.93	0.0229
1101.57	0.0222
1103.2	0.0228
1104.84	0.022
1106.47	0.0226
1108.11	0.0222
1109.74	0.0226
1111.38	0.0222
1113.01	0.0225
1114.65	0.0215
1116.28	0.0214
1117.92	0.0205
1119.55	0.0199
1121.18	0.0191
1122.82	0.019
1124.45	0.0185
1126.08	0.0185
1127.72	0.0174
1129.35	0.0171
1130.98	0.0174
1132.62	0.0163
1134.25	0.0161
1135.88	0.0162
1137.52	0.0156
1139.15	0.0155
1140.78	0.0146
1142.41	0.0151
1144.04	0.0139
1145.67	0.0144
1147.31	0.0139
1148.94	0.0136
1150.57	0.0124
1152.2	0.0134
1153.83	0.0127
1155.46	0.0123
1157.09	0.0127
1158.72	0.0118
1160.35	0.0121
1161.98	0.0116
1163.61	0.0113
1165.24	0.0115
1166.87	0.0114
1168.5	0.0114
1170.13	0.0114
1171.76	0.012
1173.39	0.0122
1175.02	0.0125
1176.65	0.0123
1178.28	0.0124
1179.9	0.0125
1181.53	0.0121
1183.16	0.0122
1184.79	0.0119
1186.42	0.0117
1188.04	0.0111
1189.67	0.0114
1191.3	0.011
1192.92	0.0108
1194.55	0.0112
1196.18	0.0117
1197.81	0.0116
1199.43	0.0116
1201.06	0.0114
1202.68	0.0113
1204.31	0.0117
1205.94	0.0121
1207.56	0.0119
1209.19	0.0117
1210.81	0.0118
1212.44	0.0122
1214.06	0.0129
1215.69	0.0133
1217.31	0.0129
1218.94	0.0134
1220.56	0.0127
1222.19	0.0134
1223.81	0.0129
1225.43	0.0138
1227.06	0.0141
1228.68	0.0139
1230.3	0.0137
1231.93	0.0148
1233.55	0.0137
1235.17	0.0141
1236.8	0.0124
1238.42	0.0141
1240.04	0.0137
1241.66	0.0142
1243.29	0.0139
1244.91	0.0135
1246.53	0.0133
1248.15	0.0132
1249.77	0.0136
1251.39	0.0132
1253.02	0.0137
1254.64	0.0134
1256.26	0.0141
1257.88	0.015
1259.5	0.0155
1261.12	0.0156
1262.74	0.0149
1264.36	0.0148
1265.98	0.0147
1267.6	0.0144
1269.22	0.0145
1270.84	0.0145
1272.46	0.0144
1274.08	0.014
1275.69	0.0136
1277.31	0.0126
1278.93	0.0132
1280.55	0.0126
1282.17	0.0127
1283.79	0.0123
1285.4	0.013
1287.02	0.0127
1288.64	0.0131
1290.26	0.012
1291.87	0.0132
1293.49	0.0123
1295.11	0.013
1296.72	0.0117
1298.34	0.0129
1299.96	0.0131
1301.57	0.0132
1303.19	0.0124
1304.81	0.0125
1306.42	0.012
1308.04	0.0123
1309.65	0.0127
1311.27	0.0119
1312.88	0.0122
1314.5	0.0122
1316.11	0.0121
1317.73	0.0119
1319.34	0.0115
1320.95	0.012
1322.57	0.0118
1324.18	0.0116
1325.8	0.0115
1327.41	0.0121
1329.02	0.0121
1330.64	0.0118
1332.25	0.0119
1333.86	0.0112
1335.47	0.0116
1337.09	0.0112
1338.7	0.0117
1340.31	0.0112
1341.92	0.0115
1343.54	0.011
1345.15	0.0109
1346.76	0.0106
1348.37	0.0106
1349.98	0.0102
1351.59	0.0107
1353.2	0.0103
1354.81	0.0107
1356.42	0.0104
1358.03	0.0101
1359.64	0.0107
1361.25	0.0114
1362.86	0.0118
1364.47	0.0116
1366.08	0.0118
1367.69	0.012
1369.3	0.0114
1370.91	0.0116
1372.52	0.0116
1374.13	0.0112
1375.74	0.0113
1377.34	0.011
1378.95	0.0105
1380.56	0.0111
1382.17	0.0105
1383.78	0.0106
1385.38	0.0105
1386.99	0.0111
1388.6	0.0108
1390.2	0.0108
1391.81	0.0101
1393.42	0.0109
1395.02	0.0105
1396.63	0.0106
1398.24	0.0104
1399.84	0.0112
1401.45	0.0107
1403.05	0.0108
1404.66	0.0109
1406.26	0.0109
1407.87	0.011
1409.47	0.0113
1411.08	0.0121
1412.68	0.0117
1414.29	0.0118
1415.89	0.0126
1417.49	0.0121
1419.1	0.0128
1420.7	0.0129
1422.3	0.0129
1423.91	0.0131
1425.51	0.013
1427.11	0.0128
1428.72	0.0123
1430.32	0.013
1431.92	0.0124
1433.52	0.0125
1435.12	0.0122
1436.73	0.0124
1438.33	0.0126
1439.93	0.0125
1441.53	0.0127
1443.13	0.0121
1444.73	0.0122
1446.33	0.0121
1447.93	0.0122
1449.53	0.0122
1451.13	0.0124
1452.73	0.0127
1454.33	0.0121
1455.93	0.0124
1457.53	0.0117
1459.13	0.0118
1460.73	0.0119
1462.33	0.0122
1463.93	0.0129
1465.53	0.0122
1467.12	0.0129
1468.72	0.0131
1470.32	0.0139
1471.92	0.0137
1473.52	0.014
1475.11	0.0142
1476.71	0.0144
1478.31	0.0139
1479.9	0.014
1481.5	0.0142
1483.1	0.0136
1484.69	0.0133
1486.29	0.0128
1487.89	0.0126
1489.48	0.0126
1491.08	0.0126
1492.67	0.0128
1494.27	0.0124
1495.86	0.0127
1497.46	0.0128
1499.05	0.0124
1500.65	0.0125
1502.24	0.0127
1503.84	0.0124
1505.43	0.0124
1507.02	0.0125
1508.62	0.0125
1510.21	0.0128
1511.8	0.0121
1513.4	0.0129
1514.99	0.0123
1516.58	0.013
1518.18	0.0127
1519.77	0.0125
1521.36	0.0128
1522.95	0.0124
1524.54	0.0132
1526.14	0.0126
1527.73	0.0127
1529.32	0.0129
1530.91	0.0128
1532.5	0.013
1534.09	0.0129
1535.68	0.0132
1537.27	0.0136
1538.86	0.014
1540.45	0.0141
1542.04	0.0147
1543.63	0.0144
1545.22	0.0141
1546.81	0.0143
1548.4	0.0139
1549.99	0.014
1551.58	0.0137
1553.16	0.0137
1554.75	0.0133
1556.34	0.0133
1557.93	0.0127
1559.52	0.0132
1561.1	0.0126
1562.69	0.0128
1564.28	0.013
1565.86	0.0121
1567.45	0.0129
1569.04	0.0126
1570.62	0.0128
1572.21	0.0125
1573.8	0.0127
1575.38	0.0127
1576.97	0.0118
1578.55	0.0116
1580.14	0.0121
1581.72	0.0121
1583.31	0.0128
1584.89	0.0116
1586.48	0.0118
1588.06	0.0114
1589.65	0.0118
1591.23	0.0111
1592.81	0.0113
1594.4	0.0114
1595.98	0.012
1597.56	0.0122
1599.15	0.0119
1600.73	0.0123
1602.31	0.0118
1603.89	0.0125
1605.48	0.0116
1607.06	0.0121
1608.64	0.0123
1610.22	0.012
1611.8	0.0125
1613.38	0.0119
1614.96	0.0121
1616.55	0.0114
1618.13	0.0119
1619.71	0.0116
1621.29	0.0124
1622.87	0.012
1624.45	0.0118
1626.03	0.0118
1627.61	0.0117
1629.19	0.0118
1630.76	0.0118
1632.34	0.0121
1633.92	0.0119
1635.5	0.0128
1637.08	0.0128
1638.66	0.0148
1640.24	0.0164
1641.81	0.0195
1643.39	0.0215
1644.97	0.0233
1646.55	0.0243
1648.12	0.0241
1649.7	0.0252
1651.28	0.0249
1652.85	0.0251
1654.43	0.0249
1656	0.0237
1657.58	0.0246
1659.16	0.0235
1660.73	0.0236
1662.31	0.0227
1663.88	0.0225
1665.46	0.0248
1667.03	0.0248
1668.61	0.0258
1670.18	0.0255
1671.75	0.027
1673.33	0.0248
1674.9	0.026
1676.47	0.024
1678.05	0.0257
1679.62	0.0243
1681.19	0.0282
1682.77	0.0266
1684.34	0.0305
1685.91	0.0277
1687.48	0.0278
1689.06	0.0294
1690.63	0.0292
1692.2	0.027
1693.77	0.0286
1695.34	0.0303
1696.91	0.0327
1698.48	0.0314

## Sheet: 1-Am Solution
Solution Phase UV-vis NIR
1-Am
1700	-0.00293156
1699.9	-0.00249918
1699.8	-0.00257304
1699.7	-0.00298668
1699.6	-0.00250463
1699.5	-0.00258313
1699.4	-0.00260845
1699.3	-0.00260248
1699.2	-0.00267436
1699.1	-0.00258719
1699	-0.00271079
1698.9	-0.00278266
1698.8	-0.00296462
1698.7	-0.00282191
1698.6	-0.00286835
1698.5	-0.00281347
1698.4	-0.00315129
1698.3	-0.0028736
1698.2	-0.00339048
1698.1	-0.00318685
1698	-0.00370408
1697.9	-0.00390956
1697.8	-0.00387883
1697.7	-0.00399344
1697.6	-0.00415413
1697.5	-0.00420935
1697.4	-0.00435084
1697.3	-0.00471481
1697.2	-0.00435182
1697.1	-0.00497188
1697	-0.00498575
1696.9	-0.00533579
1696.8	-0.00536478
1696.7	-0.00516157
1696.6	-0.00557674
1696.5	-0.00585076
1696.4	-0.00589939
1696.3	-0.00618862
1696.2	-0.00609776
1696.1	-0.00646298
1696	-0.00653254
1695.9	-0.00643711
1695.8	-0.00668786
1695.7	-0.00699674
1695.6	-0.00684052
1695.5	-0.00712663
1695.4	-0.0069137
1695.3	-0.00738248
1695.2	-0.00758587
1695.1	-0.00742686
1695	-0.00732969
1694.9	-0.00775541
1694.8	-0.00778226
1694.7	-0.00787673
1694.6	-0.00781069
1694.5	-0.00818894
1694.4	-0.00837947
1694.3	-0.00798029
1694.2	-0.00853042
1694.1	-0.00841796
1694	-0.00858473
1693.9	-0.00843441
1693.8	-0.00825432
1693.7	-0.00845635
1693.6	-0.00852697
1693.5	-0.00860052
1693.4	-0.00844223
1693.3	-0.00862864
1693.2	-0.00831715
1693.1	-0.00867761
1693	-0.00849864
1692.9	-0.00877331
1692.8	-0.00857829
1692.7	-0.0082246
1692.6	-0.00844264
1692.5	-0.00805683
1692.4	-0.007908
1692.3	-0.00810556
1692.2	-0.00808183
1692.1	-0.00823801
1692	-0.00746019
1691.9	-0.00774676
1691.8	-0.00773451
1691.7	-0.0076808
1691.6	-0.00761503
1691.5	-0.00757799
1691.4	-0.00726066
1691.3	-0.00724584
1691.2	-0.00687859
1691.1	-0.00702059
1691	-0.00720765
1690.9	-0.00666405
1690.8	-0.00692114
1690.7	-0.00688776
1690.6	-0.00667537
1690.5	-0.00630401
1690.4	-0.00673022
1690.3	-0.00641054
1690.2	-0.00654723
1690.1	-0.00651301
1690	-0.00634544
1689.9	-0.00657956
1689.8	-0.00632319
1689.7	-0.00613702
1689.6	-0.00607336
1689.5	-0.00585133
1689.4	-0.00612885
1689.3	-0.00580602
1689.2	-0.00610527
1689.1	-0.00611578
1689	-0.00586782
1688.9	-0.00613799
1688.8	-0.00573786
1688.7	-0.00548723
1688.6	-0.00563321
1688.5	-0.00555313
1688.4	-0.00512202
1688.3	-0.00540738
1688.2	-0.0054809
1688.1	-0.0051565
1688	-0.0052492
1687.9	-0.0052492
1687.8	-0.00473161
1687.7	-0.00521677
1687.6	-0.00514975
1687.5	-0.00483965
1687.4	-0.00456022
1687.3	-0.00454219
1687.2	-0.00499245
1687.1	-0.00479132
1687	-0.00459383
1686.9	-0.00479372
1686.8	-0.00452298
1686.7	-0.00474754
1686.6	-0.00466329
1686.5	-0.00417274
1686.4	-0.00447379
1686.3	-0.0046867
1686.2	-0.00429523
1686.1	-0.00449879
1686	-0.00478015
1685.9	-0.00407233
1685.8	-0.00412895
1685.7	-0.00361459
1685.6	-0.00375761
1685.5	-0.00372497
1685.4	-0.00385507
1685.3	-0.00334583
1685.2	-0.00373231
1685.1	-0.00347143
1685	-0.00339489
1684.9	-0.00348499
1684.8	-0.00297002
1684.7	-0.00340368
1684.6	-0.00331491
1684.5	-0.00364709
1684.4	-0.00365002
1684.3	-0.00314142
1684.2	-0.00349803
1684.1	-0.00343255
1684	-0.00337409
1683.9	-0.00362286
1683.8	-0.00329846
1683.7	-0.00402904
1683.6	-0.00348822
1683.5	-0.00391982
1683.4	-0.00348478
1683.3	-0.00384157
1683.2	-0.00349387
1683.1	-0.00403556
1683	-0.00483904
1682.9	-0.0044475
1682.8	-0.00376372
1682.7	-0.00497689
1682.6	-0.00479659
1682.5	-0.00492606
1682.4	-0.00596272
1682.3	-0.00508129
1682.2	-0.00543084
1682.1	-0.0055613
1682	-0.00504854
1681.9	-0.00501149
1681.8	-0.00505484
1681.7	-0.0049404
1681.6	-0.0050273
1681.5	-0.00463404
1681.4	-0.00622889
1681.3	-0.00681325
1681.2	-0.00671498
1681.1	-0.00633687
1681	-0.00655111
1680.9	-0.00632069
1680.8	-0.00591558
1680.7	-0.00730327
1680.6	-0.0073444
1680.5	-0.00709567
1680.4	-0.00783184
1680.3	-0.00759798
1680.2	-0.00800367
1680.1	-0.00702512
1680	-0.0080275
1679.9	-0.00780448
1679.8	-0.00733555
1679.7	-0.00670173
1679.6	-0.00840643
1679.5	-0.00706663
1679.4	-0.0062169
1679.3	-0.00784892
1679.2	-0.00740329
1679.1	-0.00710596
1679	-0.00757427
1678.9	-0.00725888
1678.8	-0.00586256
1678.7	-0.00721117
1678.6	-0.00884464
1678.5	-0.00862443
1678.4	-0.00716284
1678.3	-0.00765801
1678.2	-0.00811786
1678.1	-0.00770943
1678	-0.00749261
1677.9	-0.00702548
1677.8	-0.00712852
1677.7	-0.00737006
1677.6	-0.00803731
1677.5	-0.00713346
1677.4	-0.00757687
1677.3	-0.00623563
1677.2	-0.00668944
1677.1	-0.00765623
1677	-0.00776629
1676.9	-0.00662214
1676.8	-0.00768115
1676.7	-0.00653938
1676.6	-0.00708074
1676.5	-0.00704993
1676.4	-0.00686167
1676.3	-0.00705278
1676.2	-0.00756354
1676.1	-0.00760505
1676	-0.00711701
1675.9	-0.00685943
1675.8	-0.00695476
1675.7	-0.00676392
1675.6	-0.00694259
1675.5	-0.00670489
1675.4	-0.00668847
1675.3	-0.00686865
1675.2	-0.00650613
1675.1	-0.00712444
1675	-0.00616259
1674.9	-0.00648129
1674.8	-0.00583401
1674.7	-0.00673109
1674.6	-0.00649939
1674.5	-0.00612906
1674.4	-0.00613554
1674.3	-0.00661082
1674.2	-0.0069461
1674.1	-0.00607755
1674	-0.00621077
1673.9	-0.00619704
1673.8	-0.00655055
1673.7	-0.00668587
1673.6	-0.00580392
1673.5	-0.00685581
1673.4	-0.0056348
1673.3	-0.00600454
1673.2	-0.0061483
1673.1	-0.00588912
1673	-0.00654999
1672.9	-0.00605677
1672.8	-0.0067187
1672.7	-0.00633962
1672.6	-0.00577659
1672.5	-0.00620725
1672.4	-0.00665136
1672.3	-0.00606999
1672.2	-0.00684562
1672.1	-0.00689505
1672	-0.00661347
1671.9	-0.00685061
1671.8	-0.00696215
1671.7	-0.00629406
1671.6	-0.00684541
1671.5	-0.0067161
1671.4	-0.00697779
1671.3	-0.00656493
1671.2	-0.00663968
1671.1	-0.00666731
1671	-0.00656528
1670.9	-0.00666813
1670.8	-0.00628528
1670.7	-0.00624507
1670.6	-0.00612763
1670.5	-0.00636207
1670.4	-0.00600122
1670.3	-0.00629186
1670.2	-0.00565749
1670.1	-0.0060583
1670	-0.00564686
1669.9	-0.00568186
1669.8	-0.00531998
1669.7	-0.00568094
1669.6	-0.00559959
1669.5	-0.00544792
1669.4	-0.00539792
1669.3	-0.0044291
1669.2	-0.00469632
1669.1	-0.00442383
1669	-0.00464085
1668.9	-0.00451688
1668.8	-0.004712
1668.7	-0.0042921
1668.6	-0.00481799
1668.5	-0.00439333
1668.4	-0.00429748
1668.3	-0.00426175
1668.2	-0.00413582
1668.1	-0.0041009
1668	-0.00412382
1667.9	-0.00420725
1667.8	-0.00407531
1667.7	-0.0042781
1667.6	-0.00404951
1667.5	-0.0040652
1667.4	-0.00394481
1667.3	-0.00437729
1667.2	-0.00423145
1667.1	-0.00429092
1667	-0.00426524
1666.9	-0.00427831
1666.8	-0.0043757
1666.7	-0.00409351
1666.6	-0.00443105
1666.5	-0.00438518
1666.4	-0.00444991
1666.3	-0.00423037
1666.2	-0.00450125
1666.1	-0.00434397
1666	-0.00436402
1665.9	-0.00420433
1665.8	-0.00435961
1665.7	-0.00438354
1665.6	-0.00444596
1665.5	-0.00439477
1665.4	-0.00403084
1665.3	-0.00428882
1665.2	-0.00391705
1665.1	-0.00395097
1665	-0.0037109
1664.9	-0.00377876
1664.8	-0.00364591
1664.7	-0.00380924
1664.6	-0.00363031
1664.5	-0.00351601
1664.4	-0.00352417
1664.3	-0.00334291
1664.2	-0.00331855
1664.1	-0.00310893
1664	-0.00317257
1663.9	-0.00314383
1663.8	-0.00303773
1663.7	-0.00274727
1663.6	-0.00278642
1663.5	-0.00272314
1663.4	-0.00289109
1663.3	-0.00248677
1663.2	-0.00266062
1663.1	-0.00254483
1663	-0.0023387
1662.9	-0.00229148
1662.8	-0.00196975
1662.7	-0.00215267
1662.6	-0.00194418
1662.5	-0.00206209
1662.4	-0.00180773
1662.3	-0.00192176
1662.2	-0.00170651
1662.1	-0.00164798
1662	-0.0015444
1661.9	-0.00155756
1661.8	-0.0014699
1661.7	-0.00144137
1661.6	-0.00142991
1661.5	-0.00114952
1661.4	-0.00138409
1661.3	-0.00111658
1661.2	-0.00112365
1661.1	-0.000841255
1661	-0.00124762
1660.9	-0.000988495
1660.8	-0.00107031
1660.7	-0.000772785
1660.6	-0.000951922
1660.5	-0.000747771
1660.4	-0.000757694
1660.3	-0.00074498
1660.2	-0.000648115
1660.1	-0.000774025
1660	-0.000571186
1659.9	-0.000728028
1659.8	-0.000427788
1659.7	-0.000528735
1659.6	-0.000371305
1659.5	-0.000493003
1659.4	-0.000486022
1659.3	-0.000497812
1659.2	-0.000478575
1659.1	-0.000516015
1659	-0.000505362
1658.9	-0.000241811
1658.8	-0.000312642
1658.7	-0.000240776
1658.6	-0.000305606
1658.5	-0.000300484
1658.4	-0.000375909
1658.3	-0.000302502
1658.2	-0.000249831
1658.1	-0.000236068
1658	-0.000266751
1657.9	-0.000182509
1657.8	-0.000183337
1657.7	-0.000207556
1657.6	-0.000173194
1657.5	-0.000279427
1657.4	-0.000160515
1657.3	-0.000152959
1657.2	-5.78772e-05
1657.1	-4.98017e-05
1657	-0.000102496
1656.9	-8.67093e-05
1656.8	-0.000119421
1656.7	-0.000109173
1656.6	-0.000146593
1656.5	-0.000162844
1656.4	-0.0001645
1656.3	-8.03944e-05
1656.2	1.10017e-05
1656.1	-3.57225e-06
1656	-2.48505e-06
1655.9	5.25488e-06
1655.8	-3.47893e-05
1655.7	1.78358e-05
1655.6	5.89981e-05
1655.5	4.19114e-05
1655.4	2.26249e-05
1655.3	8.20404e-05
1655.2	0.000119998
1655.1	7.90629e-05
1655	0.000143613
1654.9	7.15029e-05
1654.8	0.000125746
1654.7	0.000217186
1654.6	0.000120982
1654.5	0.000163371
1654.4	0.000107906
1654.3	0.000171736
1654.2	0.00022796
1654.1	0.000172098
1654	0.000239511
1653.9	0.000292558
1653.8	0.000299967
1653.7	0.000254896
1653.6	0.000206075
1653.5	0.000137191
1653.4	0.000216331
1653.3	0.000171736
1653.2	0.000275436
1653.1	0.000238242
1653	0.00030766
1652.9	0.000242464
1652.8	0.000346622
1652.7	0.000263418
1652.6	0.000257927
1652.5	0.000259947
1652.4	0.000273312
1652.3	0.000274323
1652.2	0.000298257
1652.1	0.000240418
1652	0.000261553
1651.9	0.000350508
1651.8	0.000342581
1651.7	0.000267018
1651.6	0.000344394
1651.5	0.000255647
1651.4	0.000222133
1651.3	0.000285435
1651.2	0.000267458
1651.1	0.000309473
1651	0.000331726
1650.9	0.000390847
1650.8	0.000300174
1650.7	0.000370871
1650.6	0.000257979
1650.5	0.000288077
1650.4	0.000265671
1650.3	0.000256683
1650.2	0.000265257
1650.1	0.000312038
1650	0.000236326
1649.9	0.000260776
1649.8	0.000274556
1649.7	0.00022234
1649.6	0.000176008
1649.5	0.000221122
1649.4	0.00018168
1649.3	0.000180281
1649.2	0.000129164
1649.1	8.92899e-05
1649	0.000133359
1648.9	0.000111169
1648.8	9.13871e-05
1648.7	8.91604e-05
1648.6	-1.96733e-06
1648.5	1.76028e-05
1648.4	-9.26708e-06
1648.3	-2.45392e-05
1648.2	-4.50393e-05
1648.1	-1.08721e-06
1648	-0.000127858
1647.9	-8.9815e-05
1647.8	-0.000191721
1647.7	-0.000202485
1647.6	-0.000273425
1647.5	-0.000347716
1647.4	-0.000381185
1647.3	-0.000399754
1647.2	-0.00046275
1647.1	-0.00056917
1647	-0.00052584
1646.9	-0.000557123
1646.8	-0.000668896
1646.7	-0.000753198
1646.6	-0.000776351
1646.5	-0.000924284
1646.4	-0.000968297
1646.3	-0.00101587
1646.2	-0.00105791
1646.1	-0.00106003
1646	-0.00103276
1645.9	-0.00116403
1645.8	-0.00120967
1645.7	-0.00117193
1645.6	-0.00132267
1645.5	-0.00127049
1645.4	-0.0013123
1645.3	-0.00129981
1645.2	-0.00128251
1645.1	-0.00132567
1645	-0.00129031
1644.9	-0.00126842
1644.8	-0.00127983
1644.7	-0.00129382
1644.6	-0.00127343
1644.5	-0.00132763
1644.4	-0.00132484
1644.3	-0.00125516
1644.2	-0.00127668
1644.1	-0.00130404
1644	-0.00120255
1643.9	-0.00119935
1643.8	-0.00118866
1643.7	-0.00118897
1643.6	-0.00120771
1643.5	-0.00126104
1643.4	-0.00124199
1643.3	-0.00120864
1643.2	-0.00117111
1643.1	-0.00117457
1643	-0.00107919
1642.9	-0.00108461
1642.8	-0.00109386
1642.7	-0.0010278
1642.6	-0.00111043
1642.5	-0.00111999
1642.4	-0.00111518
1642.3	-0.00107144
1642.2	-0.00107909
1642.1	-0.00108859
1642	-0.00102992
1641.9	-0.000993454
1641.8	-0.00103762
1641.7	-0.000952852
1641.6	-0.000963235
1641.5	-0.00098555
1641.4	-0.00101231
1641.3	-0.000916948
1641.2	-0.000968349
1641.1	-0.000928778
1641	-0.000884141
1640.9	-0.000838827
1640.8	-0.000867762
1640.7	-0.000850143
1640.6	-0.00085717
1640.5	-0.000866884
1640.4	-0.000801673
1640.3	-0.000845441
1640.2	-0.000788754
1640.1	-0.000743326
1640	-0.000683835
1639.9	-0.000694793
1639.8	-0.000729475
1639.7	-0.000693346
1639.6	-0.00071583
1639.5	-0.000773302
1639.4	-0.000752888
1639.3	-0.000727924
1639.2	-0.000686057
1639.1	-0.000622525
1639	-0.00060929
1638.9	-0.000617924
1638.8	-0.000619217
1638.7	-0.000534682
1638.6	-0.000600346
1638.5	-0.000655094
1638.4	-0.000653595
1638.3	-0.000669775
1638.2	-0.00059833
1638.1	-0.000529821
1638	-0.000571962
1637.9	-0.000552831
1637.8	-0.000634571
1637.7	-0.000584164
1637.6	-0.000649356
1637.5	-0.000631521
1637.4	-0.000652561
1637.3	-0.000606189
1637.2	-0.000592178
1637.1	-0.000573616
1637	-0.000552779
1636.9	-0.000591144
1636.8	-0.000625007
1636.7	-0.000652457
1636.6	-0.000650545
1636.5	-0.000682956
1636.4	-0.000706991
1636.3	-0.00075573
1636.2	-0.000689159
1636.1	-0.000683163
1636	-0.000720223
1635.9	-0.000701771
1635.8	-0.000701616
1635.7	-0.000677477
1635.6	-0.0007195
1635.5	-0.00077263
1635.4	-0.000797952
1635.3	-0.000819914
1635.2	-0.000812473
1635.1	-0.000792113
1635	-0.000813662
1634.9	-0.000760381
1634.8	-0.000789529
1634.7	-0.000809476
1634.6	-0.000860838
1634.5	-0.000832936
1634.4	-0.000830301
1634.3	-0.000826219
1634.2	-0.00082782
1634.1	-0.000804722
1634	-0.000769167
1633.9	-0.000788443
1633.8	-0.000819243
1633.7	-0.00087112
1633.6	-0.000849988
1633.5	-0.000860993
1633.4	-0.000810303
1633.3	-0.00078958
1633.2	-0.000749838
1633.1	-0.000712212
1633	-0.00067086
1632.9	-0.000659849
1632.8	-0.000609704
1632.7	-0.000648477
1632.6	-0.000607791
1632.5	-0.000545437
1632.4	-0.000511619
1632.3	-0.000543524
1632.2	-0.000486746
1632.1	-0.000427736
1632	-0.000360183
1631.9	-0.000360907
1631.8	-0.000315384
1631.7	-0.000328834
1631.6	-0.000387909
1631.5	-0.000284808
1631.4	-0.000287291
1631.3	-0.000290292
1631.2	-0.000236326
1631.1	-0.000201967
1631	-0.000188461
1630.9	-9.94425e-05
1630.8	-0.000178266
1630.7	-0.000192083
1630.6	-0.000201087
1630.5	-0.000166932
1630.4	-0.000121285
1630.3	-8.04979e-05
1630.2	-8.43801e-05
1630.1	-7.57357e-05
1630	-8.83657e-05
1629.9	1.55316e-06
1629.8	-7.73921e-05
1629.7	-9.56122e-05
1629.6	-4.84041e-05
1629.5	-3.47376e-05
1629.4	-5.62207e-05
1629.3	2.29097e-05
1629.2	1.53765e-05
1629.1	2.69481e-05
1629	4.14972e-05
1628.9	-1.09755e-05
1628.8	1.80688e-05
1628.7	-4.65945e-06
1628.6	7.0778e-05
1628.5	1.69039e-05
1628.4	4.49145e-05
1628.3	4.362e-05
1628.2	7.86746e-05
1628.1	5.66163e-05
1628	5.64092e-05
1627.9	4.00216e-05
1627.8	5.02476e-05
1627.7	8.00468e-05
1627.6	3.09089e-05
1627.5	-1.81201e-06
1627.4	-1.70847e-06
1627.3	5.86098e-05
1627.2	7.11922e-05
1627.1	5.0144e-05
1627	6.66356e-05
1626.9	7.51794e-05
1626.8	1.62308e-05
1626.7	5.09957e-06
1626.6	-4.12085e-05
1626.5	2.05539e-05
1626.4	4.18855e-05
1626.3	6.54964e-05
1626.2	6.82926e-05
1626.1	3.62678e-05
1626	0.000116477
1625.9	3.78987e-05
1625.8	3.66302e-05
1625.7	-3.52048e-06
1625.6	8.31537e-05
1625.5	4.51216e-05
1625.4	7.59043e-05
1625.3	8.1419e-05
1625.2	9.4028e-05
1625.1	0.000134084
1625	7.54383e-05
1624.9	7.42473e-05
1624.8	8.71668e-05
1624.7	0.000162905
1624.6	7.70176e-05
1624.5	0.000128258
1624.4	0.000125513
1624.3	0.000171036
1624.2	0.000211695
1624.1	0.000206049
1624	0.000203693
1623.9	0.000194162
1623.8	0.000186212
1623.7	0.000160808
1623.6	0.000213793
1623.5	0.000194732
1623.4	0.00026492
1623.3	0.00020535
1623.2	0.00029217
1623.1	0.000290512
1623	0.000269013
1622.9	0.000284606
1622.8	0.000257098
1622.7	0.00027036
1622.6	0.00027282
1622.5	0.000270619
1622.4	0.000290719
1622.3	0.00034113
1622.2	0.000332425
1622.1	0.000364394
1622	0.000303645
1621.9	0.000301236
1621.8	0.000329368
1621.7	0.000349601
1621.6	0.000373255
1621.5	0.000401237
1621.4	0.000417897
1621.3	0.000405279
1621.2	0.000421939
1621.1	0.0004471
1621	0.000491723
1620.9	0.00045122
1620.8	0.000444612
1620.7	0.000415565
1620.6	0.000478455
1620.5	0.000451349
1620.4	0.000490842
1620.3	0.000491594
1620.2	0.00055973
1620.1	0.000488665
1620	0.000492397
1619.9	0.00051129
1619.8	0.000479284
1619.7	0.000560249
1619.6	0.000523056
1619.5	0.000551981
1619.4	0.000535367
1619.3	0.000545501
1619.2	0.000535315
1619.1	0.000629226
1619	0.000520076
1618.9	0.000567506
1618.8	0.00054252
1618.7	0.000559497
1618.6	0.000583551
1618.5	0.000579248
1618.4	0.00057593
1618.3	0.000573857
1618.2	0.000552318
1618.1	0.000539281
1618	0.000601618
1617.9	0.000589876
1617.8	0.000579948
1617.7	0.000577537
1617.6	0.000591768
1617.5	0.000618494
1617.4	0.000614035
1617.3	0.000630911
1617.2	0.000619738
1617.1	0.000579015
1617	0.000556413
1616.9	0.000550659
1616.8	0.000585884
1616.7	0.000593116
1616.6	0.000600478
1616.5	0.000616964
1616.4	0.000628526
1616.3	0.000626711
1616.2	0.000589487
1616.1	0.000565899
1616	0.000573183
1615.9	0.000557294
1615.8	0.000572068
1615.7	0.000581477
1615.6	0.000604781
1615.5	0.000615746
1615.4	0.000628811
1615.3	0.000654787
1615.2	0.000502038
1615.1	0.000544205
1615	0.000573986
1614.9	0.000590368
1614.8	0.000588631
1614.7	0.000593323
1614.6	0.00059913
1614.5	0.000606388
1614.4	0.000627567
1614.3	0.00061909
1614.2	0.000571213
1614.1	0.000545423
1614	0.000545579
1613.9	0.000570021
1613.8	0.000580622
1613.7	0.000574634
1613.6	0.000595086
1613.5	0.000613335
1613.4	0.000623523
1613.3	0.000598093
1613.2	0.00058705
1613.1	0.000591249
1613	0.000587672
1612.9	0.000609498
1612.8	0.00059506
1612.7	0.000614683
1612.6	0.000629848
1612.5	0.000567869
1612.4	0.0006229
1612.3	0.000623886
1612.2	0.000603044
1612.1	0.000606284
1612	0.000620542
1611.9	0.000616342
1611.8	0.000629459
1611.7	0.000619764
1611.6	0.00066062
1611.5	0.000596071
1611.4	0.000542987
1611.3	0.000598896
1611.2	0.000638169
1611.1	0.00061896
1611	0.000623212
1610.9	0.000634281
1610.8	0.000653076
1610.7	0.000680843
1610.6	0.000635681
1610.5	0.000621527
1610.4	0.000620101
1610.3	0.000611132
1610.2	0.000622304
1610.1	0.000629563
1610	0.000645376
1609.9	0.000646465
1609.8	0.000672028
1609.7	0.000659531
1609.6	0.000633866
1609.5	0.000653076
1609.4	0.000603277
1609.3	0.000587776
1609.2	0.000623419
1609.1	0.000635499
1609	0.00064841
1608.9	0.000665391
1608.8	0.000650276
1608.7	0.000637599
1608.6	0.000594049
1608.5	0.000660491
1608.4	0.000606517
1608.3	0.000601722
1608.2	0.000593505
1608.1	0.000620075
1608	0.000629822
1607.9	0.000636614
1607.8	0.000656239
1607.7	0.000668087
1607.6	0.000623445
1607.5	0.000616679
1607.4	0.000653309
1607.3	0.000628318
1607.2	0.000654087
1607.1	0.000641669
1607	0.000659609
1606.9	0.000659583
1606.8	0.000656369
1606.7	0.000624015
1606.6	0.000602551
1606.5	0.000582825
1606.4	0.000576708
1606.3	0.000629459
1606.2	0.000650587
1606.1	0.000679676
1606	0.00068608
1605.9	0.000705136
1605.8	0.00068875
1605.7	0.000562685
1605.6	0.000668942
1605.5	0.000639518
1605.4	0.000603899
1605.3	0.000649498
1605.2	0.00068455
1605.1	0.000675502
1605	0.000677109
1604.9	0.000705811
1604.8	0.000661061
1604.7	0.000670602
1604.6	0.000574453
1604.5	0.000572483
1604.4	0.000625959
1604.3	0.000667439
1604.2	0.000648591
1604.1	0.000678094
1604	0.00066552
1603.9	0.000659739
1603.8	0.000647995
1603.7	0.00060294
1603.6	0.000631922
1603.5	0.000640399
1603.4	0.000663213
1603.3	0.000696606
1603.2	0.000689113
1603.1	0.000707288
1603	0.000656109
1602.9	0.000648747
1602.8	0.000638325
1602.7	0.000670731
1602.6	0.00063467
1602.5	0.000665624
1602.4	0.000672235
1602.3	0.000661217
1602.2	0.000679546
1602.1	0.000706251
1602	0.000760418
1601.9	0.000660231
1601.8	0.000632492
1601.7	0.000618442
1601.6	0.000628992
1601.5	0.000639155
1601.4	0.000642291
1601.3	0.000688647
1601.2	0.000667931
1601.1	0.000686676
1601	0.000672416
1600.9	0.000650665
1600.8	0.000683254
1600.7	0.000656109
1600.6	0.000635603
1600.5	0.000659583
1600.4	0.000668165
1600.3	0.000686987
1600.2	0.000706018
1600.1	0.00067265
1600	0.000636744
1599.9	0.00066482
1599.8	0.000687817
1599.7	0.000692302
1599.6	0.00071696
1599.5	0.000711437
1599.4	0.000739052
1599.3	0.000729043
1599.2	0.000676668
1599.1	0.000673531
1599	0.000693469
1598.9	0.000682372
1598.8	0.000667361
1598.7	0.000692458
1598.6	0.000719423
1598.5	0.000718956
1598.4	0.000723468
1598.3	0.000735473
1598.2	0.000687739
1598.1	0.000651417
1598	0.00069238
1597.9	0.00069728
1597.8	0.000710633
1597.7	0.000729017
1597.6	0.000726476
1597.5	0.000716752
1597.4	0.00070034
1597.3	0.000712941
1597.2	0.000705422
1597.1	0.000703788
1597	0.000672987
1596.9	0.000703814
1596.8	0.000712785
1596.7	0.000724583
1596.6	0.000686106
1596.5	0.000725439
1596.4	0.000737729
1596.3	0.000762234
1596.2	0.000676617
1596.1	0.000681335
1596	0.000713563
1595.9	0.000641514
1595.8	0.00058705
1595.7	0.000658857
1595.6	0.000943584
1595.5	0.000740815
1595.4	0.000636407
1595.3	0.000627281
1595.2	0.000695776
1595.1	0.00069728
1595	0.000706692
1594.9	0.000713459
1594.8	0.000724246
1594.7	0.000731143
1594.6	0.000738014
1594.5	0.000747427
1594.4	0.000723779
1594.3	0.000681698
1594.2	0.000719371
1594.1	0.000734281
1594	0.000708481
1593.9	0.000750746
1593.8	0.000751991
1593.7	0.000752095
1593.6	0.000774188
1593.5	0.000748335
1593.4	0.000706977
1593.3	0.000679157
1593.2	0.000703347
1593.1	0.000684524
1593	0.000756866
1592.9	0.000759044
1592.8	0.000798928
1592.7	0.000704981
1592.6	0.000698732
1592.5	0.000804297
1592.4	0.000714911
1592.3	0.000677602
1592.2	0.000686935
1592.1	0.000736614
1592	0.000741904
1591.9	0.000777196
1591.8	0.000757151
1591.7	0.000761974
1591.6	0.000732543
1591.5	0.000766901
1591.4	0.00072186
1591.3	0.000719034
1591.2	0.000727565
1591.1	0.000766927
1591	0.000773229
1590.9	0.000753625
1590.8	0.000771984
1590.7	0.000769313
1590.6	0.000754195
1590.5	0.00076436
1590.4	0.000755258
1590.3	0.000732673
1590.2	0.000734488
1590.1	0.000732362
1590	0.00076379
1589.9	0.000753495
1589.8	0.000789255
1589.7	0.000761015
1589.6	0.000739129
1589.5	0.00074123
1589.4	0.000725257
1589.3	0.000726735
1589.2	0.000745145
1589.1	0.000755518
1589	0.000773566
1588.9	0.000742448
1588.8	0.00070301
1588.7	0.000796646
1588.6	0.000760756
1588.5	0.000719371
1588.4	0.000724479
1588.3	0.000754169
1588.2	0.000758811
1588.1	0.000764697
1588	0.000778182
1587.9	0.000768924
1587.8	0.000721368
1587.7	0.000720227
1587.6	0.00075238
1587.5	0.000749009
1587.4	0.000753625
1587.3	0.000738118
1587.2	0.000759044
1587.1	0.000756425
1587	0.000754377
1586.9	0.000783602
1586.8	0.000733166
1586.7	0.000720279
1586.6	0.000748101
1586.5	0.00074932
1586.4	0.000752224
1586.3	0.000778571
1586.2	0.000764179
1586.1	0.000763634
1586	0.00078954
1585.9	0.000762234
1585.8	0.000699225
1585.7	0.000725983
1585.6	0.000776211
1585.5	0.000755543
1585.4	0.000753236
1585.3	0.000774577
1585.2	0.000778441
1585.1	0.000780101
1585	0.000752302
1584.9	0.000807149
1584.8	0.000761923
1584.7	0.000752795
1584.6	0.000750798
1584.5	0.00073135
1584.4	0.000774448
1584.3	0.00076729
1584.2	0.000742708
1584.1	0.000758422
1584	0.000758863
1583.9	0.000777793
1583.8	0.000758318
1583.7	0.000779556
1583.6	0.000794831
1583.5	0.000809406
1583.4	0.000806267
1583.3	0.000808679
1583.2	0.000782305
1583.1	0.000760418
1583	0.000783731
1582.9	0.000788088
1582.8	0.00081939
1582.7	0.000787466
1582.6	0.000787595
1582.5	0.000802403
1582.4	0.000790578
1582.3	0.000780905
1582.2	0.000831554
1582.1	0.000756633
1582	0.000738844
1581.9	0.000778441
1581.8	0.00078272
1581.7	0.000785184
1581.6	0.000801496
1581.5	0.000813244
1581.4	0.000722249
1581.3	0.000769676
1581.2	0.000713252
1581.1	0.000740296
1581	0.000758007
1580.9	0.000807357
1580.8	0.000830957
1580.7	0.000833395
1580.6	0.000818768
1580.5	0.000782487
1580.4	0.000747998
1580.3	0.000776548
1580.2	0.000769443
1580.1	0.000828208
1580	0.000801522
1579.9	0.000819909
1579.8	0.000865635
1579.7	0.000860836
1579.6	0.000805541
1579.5	0.000780256
1579.4	0.000792289
1579.3	0.00078967
1579.2	0.00081078
1579.1	0.000776989
1579	0.000819727
1578.9	0.000809146
1578.8	0.000805904
1578.7	0.000819987
1578.6	0.000798954
1578.5	0.000815967
1578.4	0.000833499
1578.3	0.000816278
1578.2	0.000789463
1578.1	0.000789877
1578	0.000803259
1577.9	0.000812103
1577.8	0.000805827
1577.7	0.00078036
1577.6	0.000773903
1577.5	0.000817705
1577.4	0.000834848
1577.3	0.000839516
1577.2	0.000839957
1577.1	0.000874013
1577	0.000849865
1576.9	0.000843199
1576.8	0.000810469
1576.7	0.000799836
1576.6	0.000830957
1576.5	0.000822295
1576.4	0.000825615
1576.3	0.00082769
1576.2	0.0008259
1576.1	0.000875206
1576	0.000830776
1575.9	0.000788166
1575.8	0.000815293
1575.7	0.00084294
1575.6	0.000799006
1575.5	0.000796465
1575.4	0.000815319
1575.3	0.000828545
1575.2	0.000846571
1575.1	0.000848542
1575	0.000822554
1574.9	0.000807201
1574.8	0.000764593
1574.7	0.000796828
1574.6	0.00080912
1574.5	0.000842473
1574.4	0.000827793
1574.3	0.000855415
1574.2	0.000859643
1574.1	0.000866983
1574	0.000840061
1573.9	0.000810443
1573.8	0.000824914
1573.7	0.000781579
1573.6	0.000812129
1573.5	0.000801366
1573.4	0.000831969
1573.3	0.000889757
1573.2	0.000866957
1573.1	0.000838634
1573	0.000795194
1572.9	0.000822866
1572.8	0.000803856
1572.7	0.000808057
1572.6	0.000822321
1572.5	0.00084045
1572.4	0.000880523
1572.3	0.000831191
1572.2	0.000850928
1572.1	0.000791434
1572	0.000839931
1571.9	0.000835756
1571.8	0.000838998
1571.7	0.000842992
1571.6	0.000863897
1571.5	0.000858606
1571.4	0.000853704
1571.3	0.000849683
1571.2	0.000832462
1571.1	0.000798513
1571	0.000817782
1570.9	0.000857646
1570.8	0.000847064
1570.7	0.00089479
1570.6	0.000900937
1570.5	0.000849917
1570.4	0.000810754
1570.3	0.000802818
1570.2	0.000800381
1570.1	0.000799914
1570	0.000833577
1569.9	0.000851525
1569.8	0.000832617
1569.7	0.000868566
1569.6	0.000855026
1569.5	0.000832021
1569.4	0.000829713
1569.3	0.000813477
1569.2	0.000829505
1569.1	0.000835418
1569	0.000834666
1568.9	0.000833162
1568.8	0.000828053
1568.7	0.000851577
1568.6	0.00084683
1568.5	0.000839957
1568.4	0.000842758
1568.3	0.000841358
1568.2	0.000814644
1568.1	0.000822114
1568	0.000817264
1567.9	0.000851629
1567.8	0.000821543
1567.7	0.000807461
1567.6	0.000784172
1567.5	0.00078591
1567.4	0.000779582
1567.3	0.000821802
1567.2	0.000817523
1567.1	0.000851136
1567	0.00088361
1566.9	0.000894945
1566.8	0.000813918
1566.7	0.000740322
1566.6	0.000751758
1566.5	0.000754402
1566.4	0.000807123
1566.3	0.00082131
1566.2	0.000882858
1566.1	0.000847142
1566	0.000849009
1565.9	0.000841487
1565.8	0.000806968
1565.7	0.000801236
1565.6	0.000749813
1565.5	0.000781034
1565.4	0.000833733
1565.3	0.000829038
1565.2	0.000848464
1565.1	0.00084958
1565	0.000819909
1564.9	0.000817238
1564.8	0.000774525
1564.7	0.000784094
1564.6	0.000798098
1564.5	0.000807616
1564.4	0.000816927
1564.3	0.000803519
1564.2	0.000835315
1564.1	0.000788659
1564	0.000810209
1563.9	0.000728083
1563.8	0.000750046
1563.7	0.000827326
1563.6	0.000838894
1563.5	0.000846052
1563.4	0.000853211
1563.3	0.000872768
1563.2	0.000798824
1563.1	0.000809431
1563	0.000791122
1562.9	0.000829246
1562.8	0.000817108
1562.7	0.000802818
1562.6	0.000839879
1562.5	0.000840476
1562.4	0.000818509
1562.3	0.000807798
1562.2	0.000796828
1562.1	0.000792082
1562	0.000799058
1561.9	0.000790111
1561.8	0.000836819
1561.7	0.000843303
1561.6	0.000820791
1561.5	0.000820895
1561.4	0.000827534
1561.3	0.000780879
1561.2	0.000764386
1561.1	0.000783861
1561	0.000798669
1560.9	0.000791304
1560.8	0.000809302
1560.7	0.000826056
1560.6	0.000863222
1560.5	0.000827741
1560.4	0.000808783
1560.3	0.000784898
1560.2	0.000781397
1560.1	0.00076576
1560	0.000782824
1559.9	0.000789696
1559.8	0.000811091
1559.7	0.000825848
1559.6	0.000783498
1559.5	0.000838219
1559.4	0.000794571
1559.3	0.000747505
1559.2	0.00076366
1559.1	0.000770428
1559	0.000801081
1558.9	0.000800795
1558.8	0.00080855
1558.7	0.000776989
1558.6	0.00077577
1558.5	0.000766046
1558.4	0.00078508
1558.3	0.000791641
1558.2	0.000806553
1558.1	0.00083005
1558	0.000817938
1557.9	0.000794416
1557.8	0.000796413
1557.7	0.000762675
1557.6	0.000753261
1557.5	0.000781864
1557.4	0.000823125
1557.3	0.00082258
1557.2	0.000836715
1557.1	0.000835418
1557	0.000829116
1556.9	0.000787518
1556.8	0.000751472
1556.7	0.000754013
1556.6	0.000762778
1556.5	0.000773877
1556.4	0.000824992
1556.3	0.000801314
1556.2	0.000807927
1556.1	0.000817108
1556	0.000790552
1555.9	0.000777819
1555.8	0.000783731
1555.7	0.0007606
1555.6	0.000801885
1555.5	0.000813088
1555.4	0.000827456
1555.3	0.000822373
1555.2	0.000801651
1555.1	0.000797554
1555	0.000799136
1554.9	0.000816563
1554.8	0.000813892
1554.7	0.000818898
1554.6	0.000821543
1554.5	0.000816615
1554.4	0.000840528
1554.3	0.000828831
1554.2	0.000811558
1554.1	0.000806216
1554	0.000779919
1553.9	0.000830491
1553.8	0.000787595
1553.7	0.000836689
1553.6	0.000787129
1553.5	0.000835963
1553.4	0.000823151
1553.3	0.000802092
1553.2	0.000805801
1553.1	0.00079994
1553	0.00083464
1552.9	0.000836145
1552.8	0.000861122
1552.7	0.000841565
1552.6	0.000838531
1552.5	0.000854508
1552.4	0.000823955
1552.3	0.000807512
1552.2	0.000794727
1552.1	0.000786791
1552	0.000874039
1551.9	0.000997522
1551.8	0.000806968
1551.7	0.000832799
1551.6	0.000820039
1551.5	0.000772243
1551.4	0.000760678
1551.3	0.000822969
1551.2	0.000871782
1551.1	0.000853729
1551	0.00085583
1550.9	0.000866542
1550.8	0.000810002
1550.7	0.00081148
1550.6	0.000823566
1550.5	0.000812518
1550.4	0.000825407
1550.3	0.000816589
1550.2	0.000805023
1550.1	0.000861044
1550	0.000886489
1549.9	0.000867736
1549.8	0.000849839
1549.7	0.000851525
1549.6	0.000836508
1549.5	0.000808576
1549.4	0.000843536
1549.3	0.000858839
1549.2	0.000867372
1549.1	0.000851966
1549	0.000851629
1548.9	0.0008162
1548.8	0.000853159
1548.7	0.000835003
1548.6	0.000856479
1548.5	0.000870926
1548.4	0.000915931
1548.3	0.000876866
1548.2	0.000844574
1548.1	0.000870044
1548	0.000857905
1547.9	0.000837753
1547.8	0.000832176
1547.7	0.000836637
1547.6	0.000851706
1547.5	0.000863222
1547.4	0.000883869
1547.3	0.000861718
1547.2	0.000840242
1547.1	0.000850098
1547	0.000844859
1546.9	0.000874713
1546.8	0.00086854
1546.7	0.00085998
1546.6	0.000872197
1546.5	0.000885166
1546.4	0.000904828
1546.3	0.000919225
1546.2	0.000869811
1546.1	0.000870044
1546	0.000854559
1545.9	0.000835859
1545.8	0.000858398
1545.7	0.00090252
1545.6	0.000937021
1545.5	0.000886671
1545.4	0.000882546
1545.3	0.000866465
1545.2	0.000867217
1545.1	0.000858191
1545	0.000905165
1544.9	0.000891521
1544.8	0.000903894
1544.7	0.000884155
1544.6	0.000919407
1544.5	0.000906644
1544.4	0.000908356
1544.3	0.000867061
1544.2	0.000866179
1544.1	0.000897409
1544	0.000900756
1543.9	0.000906644
1543.8	0.000931236
1543.7	0.000893415
1543.6	0.000896631
1543.5	0.000867632
1543.4	0.000846312
1543.3	0.000914452
1543.2	0.000926151
1543.1	0.000936891
1543	0.000932507
1542.9	0.000931651
1542.8	0.000925036
1542.7	0.000898421
1542.6	0.000880575
1542.5	0.00088182
1542.4	0.000901923
1542.3	0.000919848
1542.2	0.000912221
1542.1	0.000911858
1542	0.000908823
1541.9	0.000899407
1541.8	0.000903713
1541.7	0.000877073
1541.6	0.000900211
1541.5	0.000887267
1541.4	0.000927215
1541.3	0.000926307
1541.2	0.000930017
1541.1	0.000888201
1541	0.000906255
1540.9	0.000892403
1540.8	0.000896476
1540.7	0.000899536
1540.6	0.000927474
1540.5	0.00097386
1540.4	0.000960525
1540.3	0.000939978
1540.2	0.000946697
1540.1	0.000850539
1540	0.000828571
1539.9	0.000864753
1539.8	0.000913414
1539.7	0.00114782
1539.6	0.00111691
1539.5	0.000928512
1539.4	0.000968567
1539.3	0.000738792
1539.2	0.000818016
1539.1	0.000773955
1539	0.00100518
1538.9	0.000916424
1538.8	0.000908512
1538.7	0.000949084
1538.6	0.000926489
1538.5	0.000909186
1538.4	0.000915671
1538.3	0.000897721
1538.2	0.000919069
1538.1	0.000911028
1538	0.000915412
1537.9	0.000910872
1537.8	0.000952379
1537.7	0.000941613
1537.6	0.000943506
1537.5	0.000955336
1537.4	0.000943169
1537.3	0.000925632
1537.2	0.000894556
1537.1	0.000882832
1537	0.000929627
1536.9	0.000931547
1536.8	0.000903816
1536.7	0.000906125
1536.6	0.000898732
1536.5	0.000901612
1536.4	0.000875802
1536.3	0.000898447
1536.2	0.000923972
1536.1	0.000928771
1536	0.000940238
1535.9	0.000964987
1535.8	0.000964235
1535.7	0.000878785
1535.6	0.000878111
1535.5	0.000887371
1535.4	0.000897669
1535.3	0.000889783
1535.2	0.000903583
1535.1	0.000899588
1535	0.000946957
1534.9	0.000892974
1534.8	0.000897824
1534.7	0.00094387
1534.6	0.000914893
1534.5	0.000876425
1534.4	0.000866024
1534.3	0.000904569
1534.2	0.00089728
1534.1	0.00105847
1534	0.00106031
1533.9	0.000827456
1533.8	0.000848905
1533.7	0.00093479
1533.6	0.000845404
1533.5	0.000811169
1533.4	0.000757696
1533.3	0.000996847
1533.2	0.000889057
1533.1	0.000766512
1533	0.000823125
1532.9	0.000897954
1532.8	0.00107015
1532.7	0.000883195
1532.6	0.00104742
1532.5	0.00101654
1532.4	0.000708507
1532.3	0.000801236
1532.2	0.000868125
1532.1	0.000910898
1532	0.000928045
1531.9	0.000905269
1531.8	0.000890639
1531.7	0.000936813
1531.6	0.000972615
1531.5	0.00103774
1531.4	0.000826704
1531.3	0.00080593
1531.2	0.000839387
1531.1	0.000880808
1531	0.000931236
1530.9	0.000894219
1530.8	0.00105396
1530.7	0.000903272
1530.6	0.000839905
1530.5	0.000931288
1530.4	0.000897461
1530.3	0.0008356
1530.2	0.000855493
1530.1	0.000914763
1530	0.000944337
1529.9	0.000899381
1529.8	0.000948306
1529.7	0.000926826
1529.6	0.000863871
1529.5	0.000909446
1529.4	0.00097853
1529.3	0.000931443
1529.2	0.000787129
1529.1	0.000844937
1529	0.000929887
1528.9	0.000961952
1528.8	0.000884492
1528.7	0.000860836
1528.6	0.00089038
1528.5	0.00094387
1528.4	0.000805489
1528.3	0.000818145
1528.2	0.00104913
1528.1	0.00096356
1528	0.000950848
1527.9	0.000869033
1527.8	0.00100619
1527.7	0.000920055
1527.6	0.000882935
1527.5	0.000905036
1527.4	0.000765034
1527.3	0.000859851
1527.2	0.000883169
1527.1	0.00095557
1527	0.000987429
1526.9	0.000923635
1526.8	0.000907189
1526.7	0.000936684
1526.6	0.000907344
1526.5	0.000887189
1526.4	0.000898577
1526.3	0.000902545
1526.2	0.000936243
1526.1	0.000927915
1526	0.000935879
1525.9	0.00093012
1525.8	0.000915697
1525.7	0.000929135
1525.6	0.000928512
1525.5	0.000919069
1525.4	0.000890587
1525.3	0.000917513
1525.2	0.000909912
1525.1	0.000918966
1525	0.000908693
1524.9	0.000935957
1524.8	0.000903998
1524.7	0.000926826
1524.6	0.000886541
1524.5	0.000908226
1524.4	0.000932299
1524.3	0.000944337
1524.2	0.000899718
1524.1	0.000910691
1524	0.000920833
1523.9	0.000905788
1523.8	0.000949447
1523.7	0.000922649
1523.6	0.000924984
1523.5	0.000915049
1523.4	0.000919433
1523.3	0.000912922
1523.2	0.000928979
1523.1	0.00092418
1523	0.000913259
1522.9	0.000910924
1522.8	0.000920496
1522.7	0.000942547
1522.6	0.000914141
1522.5	0.000871938
1522.4	0.000893752
1522.3	0.000901871
1522.2	0.000889394
1522.1	0.000910094
1522	0.000938681
1521.9	0.000943558
1521.8	0.00092929
1521.7	0.000926255
1521.6	0.000934842
1521.5	0.000908071
1521.4	0.000921845
1521.3	0.000927085
1521.2	0.000926411
1521.1	0.000969242
1521	0.000964728
1520.9	0.000916034
1520.8	0.000933389
1520.7	0.000931988
1520.6	0.000900807
1520.5	0.000931936
1520.4	0.000968386
1520.3	0.000932922
1520.2	0.000916164
1520.1	0.000907993
1520	0.000905425
1519.9	0.000910768
1519.8	0.00090584
1519.7	0.000941042
1519.6	0.000914348
1519.5	0.000918213
1519.4	0.000957489
1519.3	0.000942028
1519.2	0.000922545
1519.1	0.000919822
1519	0.000918654
1518.9	0.000905866
1518.8	0.000921041
1518.7	0.000941664
1518.6	0.00097399
1518.5	0.000983304
1518.4	0.00096439
1518.3	0.000954143
1518.2	0.000932092
1518.1	0.000928201
1518	0.000917669
1517.9	0.00092226
1517.8	0.000947683
1517.7	0.000943143
1517.6	0.000983122
1517.5	0.000966414
1517.4	0.000958631
1517.3	0.000934193
1517.2	0.000930017
1517.1	0.000956971
1517	0.000977907
1516.9	0.000976013
1516.8	0.000954247
1516.7	0.000917902
1516.6	0.000928045
1516.5	0.00092392
1516.4	0.000935127
1516.3	0.000982992
1516.2	0.000960395
1516.1	0.000989556
1516	0.000974664
1515.9	0.000954532
1515.8	0.000940264
1515.7	0.000932248
1515.6	0.000952275
1515.5	0.000924102
1515.4	0.000948617
1515.3	0.000928849
1515.2	0.000977881
1515.1	0.000959954
1515	0.000947398
1514.9	0.000922753
1514.8	0.000939771
1514.7	0.000953624
1514.6	0.000966518
1514.5	0.000964676
1514.4	0.000963327
1514.3	0.000944285
1514.2	0.000948643
1514.1	0.000909108
1514	0.000921819
1513.9	0.000946957
1513.8	0.000970876
1513.7	0.000964338
1513.6	0.000987636
1513.5	0.000986235
1513.4	0.00094444
1513.3	0.000936035
1513.2	0.00092929
1513.1	0.000912999
1513	0.00091204
1512.9	0.000960629
1512.8	0.000980009
1512.7	0.000985094
1512.6	0.000955959
1512.5	0.000942962
1512.4	0.000922831
1512.3	0.000943532
1512.2	0.000945089
1512.1	0.000964053
1512	0.000942547
1511.9	0.000971188
1511.8	0.000962678
1511.7	0.000929057
1511.6	0.000926385
1511.5	0.000939537
1511.4	0.00090654
1511.3	0.000941223
1511.2	0.00097111
1511.1	0.000971603
1511	0.000994719
1510.9	0.000987092
1510.8	0.000947346
1510.7	0.000937177
1510.6	0.000911106
1510.5	0.000931236
1510.4	0.000947865
1510.3	0.000937721
1510.2	0.000974846
1510.1	0.000952016
1510	0.000975987
1509.9	0.000967011
1509.8	0.000945867
1509.7	0.000959357
1509.6	0.000971447
1509.5	0.000990179
1509.4	0.000977233
1509.3	0.000977881
1509.2	0.000962574
1509.1	0.000968152
1509	0.000994512
1508.9	0.000968593
1508.8	0.000980035
1508.7	0.000986287
1508.6	0.00100071
1508.5	0.0009736
1508.4	0.000962471
1508.3	0.00100105
1508.2	0.000984808
1508.1	0.000980528
1508	0.000988
1507.9	0.00098774
1507.8	0.00101319
1507.7	0.00102749
1507.6	0.0010333
1507.5	0.00101921
1507.4	0.000975909
1507.3	0.000995602
1507.2	0.00094719
1507.1	0.00101893
1507	0.00100147
1506.9	0.00102567
1506.8	0.00103403
1506.7	0.00104921
1506.6	0.00102077
1506.5	0.00101519
1506.4	0.00100544
1506.3	0.00104729
1506.2	0.00102606
1506.1	0.00101708
1506	0.00103997
1505.9	0.00102622
1505.8	0.000979827
1505.7	0.00105733
1505.6	0.00106792
1505.5	0.00103766
1505.4	0.0010059
1505.3	0.001058
1505.2	0.00102521
1505.1	0.00102899
1505	0.0010244
1504.9	0.0010161
1504.8	0.00101382
1504.7	0.00101958
1504.6	0.00104135
1504.5	0.00104526
1504.4	0.00107972
1504.3	0.00104773
1504.2	0.00105014
1504.1	0.00100549
1504	0.00103364
1503.9	0.00103416
1503.8	0.00101625
1503.7	0.00102326
1503.6	0.00105217
1503.5	0.00103213
1503.4	0.00102762
1503.3	0.00101701
1503.2	0.000956114
1503.1	0.000913803
1503	0.00114243
1502.9	0.00101612
1502.8	0.00101192
1502.7	0.00102515
1502.6	0.00102124
1502.5	0.00102046
1502.4	0.000992566
1502.3	0.000996069
1502.2	0.000982837
1502.1	0.000971473
1502	0.000966206
1501.9	0.000999312
1501.8	0.00100022
1501.7	0.000992073
1501.6	0.000996899
1501.5	0.000988493
1501.4	0.000979957
1501.3	0.000951367
1501.2	0.000875258
1501.1	0.00126012
1501	0.00105123
1500.9	0.0010031
1500.8	0.000953883
1500.7	0.000891391
1500.6	0.000921223
1500.5	0.000972952
1500.4	0.000986469
1500.3	0.00107451
[truncated: 12,003 more rows]

## Sheet: 1-Nd Solution
Solution Phase UV-vis NIR
1-Nd
1000	-4.1985e-05
999.9	-3.8879e-05
999.8	-4.30721e-05
999.7	-4.22956e-05
999.6	-4.01214e-05
999.5	-3.79472e-05
999.4	-3.63424e-05
999.3	-3.34434e-05
999.2	-3.16315e-05
999.1	-2.85254e-05
999	-2.61958e-05
998.9	-1.96211e-05
998.8	-2.0087e-05
998.7	-1.54795e-05
998.6	-8.95645e-06
998.5	-3.98642e-06
998.4	-2.58859e-06
998.3	4.73716e-06
998.2	7.63643e-06
998.1	6.31622e-06
998	9.96621e-06
997.9	1.65932e-05
997.8	1.75769e-05
997.7	1.91302e-05
997.6	2.29873e-05
997.5	1.69556e-05
997.4	1.90784e-05
997.3	2.17189e-05
997.2	2.41523e-05
997.1	1.96738e-05
997	1.75252e-05
996.9	2.37122e-05
996.8	2.5835e-05
996.7	2.17706e-05
996.6	2.27285e-05
996.5	2.20554e-05
996.4	2.26249e-05
996.3	2.30132e-05
996.2	2.71035e-05
996.1	1.79911e-05
996	1.71627e-05
995.9	1.4134e-05
995.8	1.52471e-05
995.7	1.31762e-05
995.6	1.39269e-05
995.5	1.28137e-05
995.4	1.03027e-05
995.3	9.70735e-06
995.2	6.39388e-06
995.1	5.77261e-06
995	6.21268e-06
994.9	4.68539e-06
994.8	4.19355e-06
994.7	1.04063e-05
994.6	5.74672e-06
994.5	1.03286e-05
994.4	1.20371e-05
994.3	8.28359e-06
994.2	4.45241e-06
994.1	1.23996e-05
994	1.21666e-05
993.9	1.50918e-05
993.8	1.32797e-05
993.7	1.5506e-05
993.6	1.17783e-05
993.5	1.7111e-05
993.4	2.02951e-05
993.3	1.68521e-05
993.2	1.7551e-05
993.1	2.22884e-05
993	1.82759e-05
992.9	2.35828e-05
992.8	2.39452e-05
992.7	1.91819e-05
992.6	1.95961e-05
992.5	2.02951e-05
992.4	2.0761e-05
992.3	2.43853e-05
992.2	1.85347e-05
992.1	1.68003e-05
992	1.45482e-05
991.9	1.50659e-05
991.8	1.57131e-05
991.7	1.26325e-05
991.6	1.00698e-05
991.5	8.87898e-06
991.4	6.47154e-06
991.3	5.69495e-06
991.2	7.04104e-06
991.1	8.62011e-06
991	-1.2943e-06
990.9	3.28753e-06
990.8	-3.72756e-06
990.7	-3.05453e-06
990.6	-1.6567e-06
990.5	-2.5886e-07
990.4	-3.36516e-06
990.3	-2.7439e-06
990.2	1.37196e-06
990.1	-8.80122e-07
990	-1.13898e-06
989.9	-3.88288e-06
989.8	-2.48505e-06
989.7	-7.76578e-07
989.6	3.52051e-06
989.5	3.80525e-06
989.4	6.5492e-06
989.3	6.62686e-06
989.2	7.40345e-06
989.1	8.05061e-06
989	1.15194e-05
988.9	1.28655e-05
988.8	1.11052e-05
988.7	1.26066e-05
988.6	1.183e-05
988.5	1.49623e-05
988.4	1.83535e-05
988.3	1.2995e-05
988.2	1.44705e-05
988.1	1.7784e-05
988	1.65414e-05
987.9	1.32797e-05
987.8	1.58425e-05
987.7	1.2296e-05
987.6	8.49068e-06
987.5	8.2577e-06
987.4	8.90486e-06
987.3	6.91161e-06
987.2	2.4074e-06
987.1	1.06133e-06
987	2.20031e-06
986.9	8.12827e-06
986.8	1.10276e-05
986.7	1.33833e-05
986.6	1.16747e-05
986.5	8.72366e-06
986.4	1.17265e-05
986.3	1.08464e-05
986.2	1.01733e-05
986.1	1.10276e-05
986	7.94706e-06
985.9	1.30467e-05
985.8	1.37974e-05
985.7	1.34868e-05
985.6	1.45482e-05
985.5	1.41857e-05
985.4	1.35645e-05
985.3	1.41081e-05
985.2	1.93372e-05
985.1	1.45482e-05
985	1.42634e-05
984.9	1.51694e-05
984.8	2.09681e-05
984.7	1.51953e-05
984.6	1.59978e-05
984.5	1.30208e-05
984.4	1.32538e-05
984.3	8.23182e-06
984.2	1.03027e-05
984.1	3.83114e-06
984	3.77937e-06
983.9	-3.15808e-06
983.8	-3.67579e-06
983.7	-7.24801e-06
983.6	-6.16082e-06
983.5	-5.33248e-06
983.4	-5.85019e-06
983.3	-2.7439e-06
983.2	-5.22893e-06
983.1	-4.14174e-06
983	-5.69488e-06
982.9	-6.21263e-07
982.8	-3.52048e-06
982.7	-2.12264e-06
982.6	2.84746e-07
982.5	-9.31894e-07
982.4	3.3393e-06
982.3	1.00955e-06
982.2	2.25209e-06
982.1	-3.10632e-07
982	4.94425e-06
981.9	7.32579e-06
981.8	4.01234e-06
981.7	6.39388e-06
981.6	7.94706e-06
981.5	2.64038e-06
981.4	5.07368e-06
981.3	9.75912e-06
981.2	8.10238e-06
981.1	1.04581e-05
981	9.73323e-06
980.9	8.05061e-06
980.8	7.6882e-06
980.7	1.139e-05
980.6	1.06651e-05
980.5	1.02769e-05
980.4	1.37457e-05
980.3	7.71409e-06
980.2	6.75629e-06
980.1	9.39671e-06
980	1.13641e-05
979.9	7.92118e-06
979.8	9.16373e-06
979.7	8.2577e-06
979.6	8.51657e-06
979.5	1.17006e-05
979.4	7.79175e-06
979.3	9.75912e-06
979.2	7.99884e-06
979.1	1.29173e-05
979	1.37457e-05
978.9	1.16747e-05
978.8	6.44565e-06
978.7	9.88855e-06
978.6	9.88855e-06
978.5	1.56354e-05
978.4	1.5946e-05
978.3	1.70851e-05
978.2	1.54283e-05
978.1	1.71627e-05
978	1.63602e-05
977.9	1.81982e-05
977.8	1.62049e-05
977.7	1.68003e-05
977.6	1.67744e-05
977.5	1.42375e-05
977.4	1.74993e-05
977.3	1.73439e-05
977.2	1.44705e-05
977.1	1.26584e-05
977	6.88572e-06
976.9	7.507e-06
976.8	1.01215e-05
976.7	6.23856e-06
976.6	3.54639e-06
976.5	1.1131e-06
976.4	-1.24252e-06
976.3	1.13898e-06
976.2	-1.44961e-06
976.1	-2.43327e-06
976	-1.96733e-06
975.9	7.7658e-07
975.8	2.14854e-06
975.7	-5.69491e-07
975.6	6.08325e-06
975.5	3.80525e-06
975.4	2.01911e-06
975.3	2.48506e-06
975.2	2.07088e-07
975.1	-3.10632e-07
975	-2.5886e-07
974.9	3.46873e-06
974.8	9.83668e-07
974.7	-5.17719e-08
974.6	-1.24252e-06
974.5	2.45917e-06
974.4	2.09677e-06
974.3	5.48786e-06
974.2	5.61729e-06
974.1	2.14854e-06
974	2.61449e-06
973.9	4.40062e-07
973.8	5.12545e-06
973.7	2.89924e-06
973.6	-1.6567e-06
973.5	-1.81201e-06
973.4	-4.40059e-06
973.3	-7.14447e-06
973.2	-8.54229e-06
973.1	-8.64583e-06
973	-5.74665e-06
972.9	-6.21259e-06
972.8	-6.93738e-06
972.7	-3.31339e-06
972.6	-1.17521e-05
972.5	-8.02458e-06
972.4	-1.96733e-06
972.3	-6.21259e-06
972.2	-7.04093e-06
972.1	-6.78207e-06
972	-4.08996e-06
971.9	-5.33248e-06
971.8	-1.34607e-06
971.7	-3.67579e-06
971.6	-7.14447e-06
971.5	-7.81749e-06
971.4	-2.32973e-06
971.3	-6.62676e-06
971.2	-6.93738e-06
971.1	-6.78207e-06
971	-8.17989e-06
970.9	-6.62676e-06
970.8	-6.83384e-06
970.7	-7.40332e-06
970.6	-8.80114e-06
970.5	-1.18038e-05
970.4	-1.29428e-05
970.3	-1.25286e-05
970.2	-1.12344e-05
970.1	-1.6049e-05
970	-1.58937e-05
969.9	-1.9414e-05
969.8	-1.90517e-05
969.7	-2.26237e-05
969.6	-1.988e-05
969.5	-2.57817e-05
969.4	-2.74383e-05
969.3	-3.03891e-05
969.2	-2.8163e-05
969.1	-2.65582e-05
969	-2.4798e-05
968.9	-3.10621e-05
968.8	-3.73777e-05
968.7	-3.3081e-05
968.6	-3.36505e-05
968.5	-3.56176e-05
968.4	-3.73777e-05
968.3	-3.598e-05
968.2	-3.85166e-05
968.1	-3.68083e-05
968	-3.57729e-05
967.9	-3.62906e-05
967.8	-3.58765e-05
967.7	-2.80077e-05
967.6	-2.75936e-05
967.5	-2.88878e-05
967.4	-2.54193e-05
967.3	-2.14331e-05
967.2	-1.76021e-05
967.1	-1.44441e-05
967	-1.2891e-05
966.9	-1.29946e-05
966.8	-1.03543e-05
966.7	-8.74937e-06
966.6	-6.26436e-06
966.5	-3.05453e-06
966.4	-4.14175e-07
966.3	3.77937e-06
966.2	9.31896e-07
966.1	2.64038e-06
966	7.92118e-06
965.9	7.99884e-06
965.8	8.43891e-06
965.7	1.73181e-05
965.6	1.31503e-05
965.5	1.53248e-05
965.4	2.13306e-05
965.3	1.95961e-05
965.2	2.06834e-05
965.1	2.48254e-05
965	2.27803e-05
964.9	2.16671e-05
964.8	2.49548e-05
964.7	2.70258e-05
964.6	2.80095e-05
964.5	2.72847e-05
964.4	2.71811e-05
964.3	2.90709e-05
964.2	2.82943e-05
964.1	2.75177e-05
964	3.12714e-05
963.9	3.10125e-05
963.8	3.38084e-05
963.7	3.17115e-05
963.6	2.9278e-05
963.5	3.14785e-05
963.4	2.89156e-05
963.3	2.71552e-05
963.2	2.89156e-05
963.1	3.2048e-05
963	2.78024e-05
962.9	2.54467e-05
962.8	2.31944e-05
962.7	2.81648e-05
962.6	2.41782e-05
962.5	2.40487e-05
962.4	1.81206e-05
962.3	1.97514e-05
962.2	1.54283e-05
962.1	1.69298e-05
962	1.92078e-05
961.9	1.65673e-05
961.8	1.76028e-05
961.7	1.57907e-05
961.6	1.20113e-05
961.5	1.3668e-05
961.4	1.41599e-05
961.3	1.30467e-05
961.2	1.25549e-05
961.1	7.55877e-06
961	8.10238e-06
960.9	1.08464e-05
960.8	1.27102e-05
960.7	8.54245e-06
960.6	7.86941e-06
960.5	9.52614e-06
960.4	9.91444e-06
960.3	1.14159e-05
960.2	1.14676e-05
960.1	7.94706e-06
960	1.27879e-05
959.9	1.03286e-05
959.8	9.47437e-06
959.7	7.84352e-06
959.6	8.05061e-06
959.5	5.74672e-06
959.4	8.67189e-06
959.3	9.34494e-06
959.2	6.78218e-06
959.1	1.08205e-05
959	9.75912e-06
958.9	1.11311e-05
958.8	1.26325e-05
958.7	8.05061e-06
958.6	9.0343e-06
958.5	9.16373e-06
958.4	1.27102e-05
958.3	1.47035e-05
958.2	9.44848e-06
958.1	5.72084e-06
958	8.43891e-06
957.9	1.23478e-05
957.8	1.21148e-05
957.7	1.42116e-05
957.6	1.87936e-05
957.5	2.6068e-05
957.4	2.94851e-05
957.3	3.09607e-05
957.2	3.04689e-05
957.1	3.31612e-05
957	3.5983e-05
956.9	3.78469e-05
956.8	5.05582e-05
956.7	5.74707e-05
956.6	6.2545e-05
956.5	6.75935e-05
956.4	7.83639e-05
956.3	8.43706e-05
956.2	9.14648e-05
956.1	9.68502e-05
956	0.000102054
955.9	0.000104048
955.8	0.000109097
955.7	0.000109744
955.6	0.000117279
955.5	0.000120412
955.4	0.000122354
955.3	0.000121034
955.2	0.000125591
955.1	0.00012875
955	0.000133696
954.9	0.000130381
954.8	0.000130692
954.7	0.000137321
954.6	0.000140247
954.5	0.000138227
954.4	0.00013411
954.3	0.000133799
954.2	0.000126238
954.1	0.000119894
954	0.000116994
953.9	0.000107233
953.8	0.00010397
953.7	9.72127e-05
953.6	8.47848e-05
953.5	8.17297e-05
953.4	7.55418e-05
953.3	7.04414e-05
953.2	6.70239e-05
953.1	5.74965e-05
953	4.98592e-05
952.9	4.39048e-05
952.8	4.34129e-05
952.7	4.2481e-05
952.6	3.36013e-05
952.5	3.29282e-05
952.4	3.36531e-05
952.3	3.00288e-05
952.2	2.86826e-05
952.1	3.15561e-05
952	2.59644e-05
951.9	2.34015e-05
951.8	1.92078e-05
951.7	2.04763e-05
951.6	1.99327e-05
951.5	1.4367e-05
951.4	1.23478e-05
951.3	1.83794e-05
951.2	1.82759e-05
951.1	2.96663e-05
951	3.47662e-05
950.9	3.5983e-05
950.8	4.18079e-05
950.7	4.98075e-05
950.6	5.4338e-05
950.5	5.77295e-05
950.4	6.30887e-05
950.3	6.30369e-05
950.2	6.68945e-05
950.1	6.94835e-05
950	7.42732e-05
949.9	7.49722e-05
949.8	7.90888e-05
949.7	7.82086e-05
949.6	7.59561e-05
949.5	7.61114e-05
949.4	7.34706e-05
949.3	7.11664e-05
949.2	6.51081e-05
949.1	6.65579e-05
949	6.36842e-05
948.9	6.13023e-05
948.8	5.62797e-05
948.7	5.16197e-05
948.6	4.02804e-05
948.5	4.00216e-05
948.4	3.23069e-05
948.3	2.26767e-05
948.2	1.69039e-05
948.1	1.183e-05
948	5.69495e-06
947.9	3.41696e-06
947.8	2.2262e-06
947.7	5.02191e-06
947.6	3.64994e-06
947.5	4.89248e-06
947.4	4.73716e-06
947.3	5.4102e-06
947.2	1.37716e-05
947.1	1.61273e-05
947	1.77323e-05
946.9	2.31944e-05
946.8	2.26767e-05
946.7	2.59903e-05
946.6	2.98993e-05
946.5	3.49992e-05
946.4	3.40414e-05
946.3	3.58535e-05
946.2	3.7821e-05
946.1	3.8054e-05
946	4.04617e-05
945.9	4.07982e-05
945.8	4.20667e-05
945.7	4.37754e-05
945.6	4.75551e-05
945.5	4.79176e-05
945.4	4.82282e-05
945.3	4.36459e-05
945.2	4.12901e-05
945.1	3.70444e-05
945	3.62419e-05
944.9	3.24104e-05
944.8	2.84496e-05
944.7	2.58609e-05
944.6	2.6741e-05
944.5	1.98291e-05
944.4	1.61014e-05
944.3	1.48847e-05
944.2	1.04839e-05
944.1	4.4783e-06
944	4.55595e-06
943.9	3.44285e-06
943.8	1.24253e-06
943.7	-6.47144e-06
943.6	-6.41967e-06
943.5	-9.62947e-06
943.4	-6.93738e-06
943.3	-4.29705e-06
943.2	-7.14447e-06
943.1	-1.00436e-05
943	-8.3352e-06
942.9	-9.47416e-06
942.8	-8.07635e-06
942.7	-5.17716e-06
942.6	-5.33248e-06
942.5	-5.74665e-06
942.4	-4.97008e-06
942.3	-3.20985e-06
942.2	-1.19075e-06
942.1	-8.80122e-07
942	-3.10632e-07
941.9	3.59816e-06
941.8	2.87335e-06
941.7	4.01234e-06
941.6	6.49743e-06
941.5	9.18962e-06
941.4	1.08722e-05
941.3	1.06134e-05
941.2	1.22183e-05
941.1	1.16488e-05
941	1.36162e-05
940.9	1.21925e-05
940.8	1.51694e-05
940.7	1.57907e-05
940.6	1.7551e-05
940.5	1.65156e-05
940.4	1.51694e-05
940.3	1.86383e-05
940.2	1.80947e-05
940.1	1.70333e-05
940	1.56354e-05
939.9	1.34868e-05
939.8	1.28396e-05
939.7	1.18818e-05
939.6	1.09499e-05
939.5	9.70735e-06
939.4	8.8272e-06
939.3	7.55877e-06
939.2	4.97013e-06
939.1	2.66626e-06
939	3.36518e-07
938.9	-1.03544e-07
938.8	-6.83384e-06
938.7	-1.03543e-05
938.6	-1.23733e-05
938.5	-1.57384e-05
938.4	-1.80163e-05
938.3	-1.56348e-05
938.2	-1.99835e-05
938.1	-2.21061e-05
938	-2.43321e-05
937.9	-2.17437e-05
937.8	-2.27791e-05
937.7	-1.94658e-05
937.6	-1.96211e-05
937.5	-1.84822e-05
937.4	-2.38662e-05
937.3	-2.35556e-05
937.2	-1.988e-05
937.1	-2.0553e-05
937	-2.06565e-05
936.9	-1.74986e-05
936.8	-1.79645e-05
936.7	-1.37711e-05
936.6	-1.4703e-05
936.5	-1.01472e-05
936.4	-8.28343e-06
936.3	-8.07635e-06
936.2	-5.53956e-06
936.1	-5.38425e-06
936	-4.45236e-06
935.9	-1.03544e-07
935.8	2.64038e-06
935.7	5.90204e-06
935.6	4.21943e-06
935.5	4.11589e-06
935.4	7.6882e-06
935.3	8.74955e-06
935.2	6.10913e-06
935.1	1.05098e-05
935	9.57791e-06
934.9	6.88572e-06
934.8	6.83395e-06
934.7	3.39108e-06
934.6	1.03544e-06
934.5	4.91834e-07
934.4	1.88968e-06
934.3	2.45917e-06
934.2	-1.6567e-06
934.1	-1.55316e-06
934	-1.44961e-06
933.9	-1.6567e-06
933.8	-3.62403e-07
933.7	3.10632e-07
933.6	2.5886e-06
933.5	1.91557e-06
933.4	3.36519e-06
933.3	1.34607e-06
933.2	1.78614e-06
933.1	6.70452e-06
933	8.43891e-06
932.9	8.95664e-06
932.8	1.21666e-05
932.7	1.17006e-05
932.6	1.13641e-05
932.5	1.37974e-05
932.4	1.18559e-05
932.3	1.25031e-05
932.2	1.59719e-05
932.1	1.27361e-05
932	1.31503e-05
931.9	1.68262e-05
931.8	1.44705e-05
931.7	1.23996e-05
931.6	1.29432e-05
931.5	9.44848e-06
931.4	9.73323e-06
931.3	9.57791e-06
931.2	4.27121e-06
931.1	3.46873e-06
931	1.39784e-06
930.9	-1.2943e-06
930.8	-1.08721e-06
930.7	-7.24807e-07
930.6	-2.32973e-06
930.5	-2.48505e-06
930.4	-1.86379e-06
930.3	-3.83111e-06
930.2	-2.53682e-06
930.1	-5.38425e-06
930	-4.34882e-06
929.9	-6.0055e-06
929.8	-8.80114e-06
929.7	-8.49052e-06
929.6	-3.72756e-06
929.5	-6.47144e-06
929.4	-5.79842e-06
929.3	-3.15808e-06
929.2	-4.50414e-06
929.1	-5.02185e-06
929	-4.24528e-06
928.9	-3.15808e-06
928.8	-3.52048e-06
928.7	-2.12264e-06
928.6	3.36518e-07
928.5	2.01911e-06
928.4	9.57782e-07
928.3	2.87335e-06
928.2	3.44285e-06
928.1	3.9088e-06
928	6.83395e-06
927.9	4.19355e-06
927.8	5.48786e-06
927.7	5.82438e-06
927.6	8.15416e-06
927.5	8.62011e-06
927.4	8.10238e-06
927.3	9.37082e-06
927.2	7.73997e-06
927.1	1.03027e-05
927	1.2995e-05
926.9	1.29432e-05
926.8	1.35127e-05
926.7	1.28396e-05
926.6	1.12864e-05
926.5	1.01992e-05
926.4	1.04063e-05
926.3	1.2063e-05
926.2	1.12605e-05
926.1	1.38492e-05
926	1.52212e-05
925.9	1.49623e-05
925.8	1.07169e-05
925.7	1.33833e-05
925.6	1.36939e-05
925.5	1.3668e-05
925.4	1.47035e-05
925.3	1.52989e-05
925.2	1.23737e-05
925.1	1.16747e-05
925	6.78218e-06
924.9	5.17722e-06
924.8	1.96734e-06
924.7	2.43329e-06
924.6	-2.07088e-07
924.5	-9.83666e-07
924.4	-3.67579e-06
924.3	-3.15808e-06
924.2	-2.0191e-06
924.1	-4.86653e-06
924	-7.76572e-06
923.9	-8.85291e-06
923.8	-8.02458e-06
923.7	-7.29978e-06
923.6	-6.98916e-06
923.5	-5.79842e-06
923.4	-9.21531e-06
923.3	-3.05453e-06
923.2	-5.69491e-07
923.1	2.64038e-06
923	2.27797e-06
922.9	4.27121e-06
922.8	4.97013e-06
922.7	6.83395e-06
922.6	9.31905e-06
922.5	1.05357e-05
922.4	1.14417e-05
922.3	1.46258e-05
922.2	1.59978e-05
922.1	1.64897e-05
922	1.75769e-05
921.9	1.97514e-05
921.8	1.91302e-05
921.7	1.83794e-05
921.6	1.88454e-05
921.5	1.77064e-05
921.4	1.94667e-05
921.3	1.76805e-05
921.2	1.16747e-05
921.1	1.22442e-05
921	1.05875e-05
920.9	8.56834e-06
920.8	8.33536e-06
920.7	7.55877e-06
920.6	5.74672e-06
920.5	4.42652e-06
920.4	2.76981e-06
920.3	2.09677e-06
920.2	1.2943e-07
920.1	-7.76578e-07
920	-3.62403e-07
919.9	-2.89922e-06
919.8	-4.14175e-07
919.7	-2.79568e-06
919.6	-3.98642e-06
919.5	-4.29705e-06
919.4	-6.0055e-06
919.3	-8.12812e-06
919.2	-8.23166e-06
919.1	-6.31613e-06
919	-1.09755e-05
918.9	-1.00954e-05
918.8	-1.15968e-05
918.7	-7.40332e-06
918.6	-8.23166e-06
918.5	-7.66218e-06
918.4	-7.61041e-06
918.3	-9.83656e-06
918.2	-7.61041e-06
918.1	-7.66218e-06
918	-1.1545e-05
917.9	-7.61041e-06
917.8	-6.31613e-06
917.7	-6.0055e-06
917.6	-6.47144e-06
917.5	-4.81476e-06
917.4	-5.07362e-06
917.3	-4.81476e-06
917.2	-5.90196e-06
917.1	-5.85019e-06
917	-3.98642e-06
916.9	-6.05727e-06
916.8	-6.83384e-06
916.7	-6.05727e-06
916.6	-7.35155e-06
916.5	-5.38425e-06
916.4	-7.97281e-06
916.3	-8.6976e-06
916.2	-6.26436e-06
916.1	-5.95373e-06
916	-8.43874e-06
915.9	-7.04093e-06
915.8	-8.6976e-06
915.7	-9.62947e-06
915.6	-1.01472e-05
915.5	-1.16485e-05
915.4	-1.3357e-05
915.3	-1.12344e-05
915.2	-1.55313e-05
915.1	-1.71879e-05
915	-1.8068e-05
914.9	-1.80163e-05
914.8	-1.77056e-05
914.7	-1.84304e-05
914.6	-1.7395e-05
914.5	-1.84822e-05
914.4	-1.88446e-05
914.3	-1.83786e-05
914.2	-1.84822e-05
914.1	-1.66702e-05
914	-1.52207e-05
913.9	-1.5376e-05
913.8	-1.6722e-05
913.7	-1.1545e-05
913.6	-1.18556e-05
913.5	-9.05999e-06
913.4	-1.11826e-05
913.3	-9.42239e-06
913.2	-1.02507e-05
913.1	-6.98916e-06
913	-7.14447e-06
912.9	-5.02185e-06
912.8	-3.26162e-06
912.7	-3.41693e-06
912.6	-2.69213e-06
912.5	-2.58859e-06
912.4	-2.12264e-06
912.3	-1.96733e-06
912.2	-2.95099e-06
912.1	-2.5886e-07
912	1.70848e-06
911.9	3.23576e-06
911.8	4.27121e-06
911.7	4.86659e-06
911.6	3.96057e-06
911.5	3.39108e-06
911.4	3.1581e-06
911.3	3.75348e-06
911.2	3.20987e-06
911.1	2.84747e-06
911	1.13898e-06
910.9	2.66626e-06
910.8	1.76025e-06
910.7	9.0601e-07
910.6	3.10632e-07
910.5	2.5886e-07
910.4	-7.76578e-07
910.3	7.76579e-08
910.2	-1.44961e-06
910.1	7.50694e-07
910	-1.03544e-07
909.9	1.24253e-06
909.8	2.32974e-06
909.7	-1.03544e-06
909.6	7.76579e-08
909.5	-8.2835e-07
909.4	0
909.3	-6.73035e-07
909.2	-1.03544e-06
909.1	3.10632e-07
909	5.1772e-07
908.9	5.17719e-08
908.8	4.14176e-07
908.7	2.30386e-06
908.6	-3.62403e-07
908.5	1.88968e-06
908.4	-2.5886e-07
908.3	-6.21263e-07
908.2	1.37196e-06
908.1	9.0601e-07
908	1.96734e-06
907.9	2.79569e-06
907.8	1.55316e-07
907.7	1.65671e-06
907.6	4.01234e-06
907.5	3.64994e-06
907.4	4.21943e-06
907.3	3.93469e-06
907.2	4.45241e-06
907.1	6.10913e-06
907	9.06018e-06
906.9	7.63643e-06
906.8	9.08607e-06
906.7	8.33536e-06
906.6	7.81763e-06
906.5	7.14459e-06
906.4	8.646e-06
906.3	7.22225e-06
906.2	6.00559e-06
906.1	4.89248e-06
906	5.69495e-06
905.9	5.85027e-06
905.8	4.11589e-06
905.7	4.91836e-06
905.6	4.24532e-06
905.5	3.23576e-06
905.4	2.45917e-06
905.3	2.66626e-06
905.2	2.69215e-06
905.1	3.77937e-06
905	3.02867e-06
904.9	2.66626e-06
904.8	2.45917e-06
904.7	1.60493e-06
904.6	2.30386e-06
904.5	1.55316e-06
904.4	1.52727e-06
904.3	4.45241e-06
904.2	3.28753e-06
904.1	2.89924e-06
904	1.88968e-06
903.9	-4.14175e-07
903.8	2.66626e-06
903.7	1.52727e-06
903.6	2.20031e-06
903.5	3.10633e-06
903.4	4.45241e-06
903.3	2.51095e-06
903.2	2.5886e-06
903.1	3.88291e-06
903	4.19355e-06
902.9	3.26164e-06
902.8	4.19355e-06
902.7	3.3393e-06
902.6	4.06412e-06
902.5	3.39108e-06
902.4	1.78614e-06
902.3	1.68259e-06
902.2	4.40064e-06
902.1	2.51095e-06
902	2.17443e-06
901.9	4.21943e-06
901.8	2.56272e-06
901.7	1.16487e-06
901.6	2.84747e-06
901.5	3.93469e-06
901.4	4.63361e-06
901.3	3.59816e-06
901.2	1.78614e-06
901.1	2.01911e-06
901	2.38152e-06
900.9	2.76981e-06
900.8	3.75348e-06
900.7	1.24253e-06
900.6	1.50139e-06
900.5	1.76025e-06
900.4	8.80124e-07
900.3	1.70848e-06
900.2	6.21264e-07
900.1	-7.76578e-07
900	0
899.9	6.4715e-07
899.8	1.55316e-07
899.7	1.13898e-06
899.6	2.64038e-06
899.5	3.10632e-07
899.4	1.57905e-06
899.3	1.16487e-06
899.2	1.57905e-06
899.1	2.14854e-06
899	3.88291e-06
898.9	2.79569e-06
898.8	5.74672e-06
898.7	3.80525e-06
898.6	4.91836e-06
898.5	4.94425e-06
898.4	4.55595e-06
898.3	4.91836e-06
898.2	3.88291e-06
898.1	3.77937e-06
898	5.53963e-06
897.9	5.09957e-06
897.8	3.20987e-06
897.7	4.94425e-06
897.6	3.75348e-06
897.5	2.76981e-06
897.4	2.30386e-06
897.3	1.88968e-06
897.2	1.94145e-06
897.1	1.55316e-06
897	3.88291e-06
896.9	2.66626e-06
896.8	1.73436e-06
896.7	1.78614e-06
896.6	2.48506e-06
896.5	3.10632e-07
896.4	1.96734e-06
896.3	1.88968e-06
896.2	1.73436e-06
896.1	1.88968e-06
896	1.37196e-06
895.9	1.06133e-06
895.8	2.61449e-06
895.7	4.40062e-07
895.6	-1.44961e-06
895.5	5.95378e-07
895.4	1.65671e-06
895.3	3.62404e-07
895.2	3.36518e-07
895.1	4.40062e-07
895	1.57905e-06
894.9	7.7658e-07
894.8	2.35563e-06
894.7	5.69492e-07
894.6	1.03544e-07
894.5	2.5886e-07
894.4	0
894.3	-8.80122e-07
894.2	1.39784e-06
894.1	-8.80122e-07
894	-5.17719e-08
893.9	5.69492e-07
893.8	8.02466e-07
893.7	1.06133e-06
893.6	-4.14175e-07
893.5	8.28352e-07
893.4	-6.73035e-07
893.3	1.03544e-07
893.2	8.80124e-07
893.1	6.21264e-07
893	1.55316e-07
892.9	2.32974e-07
892.8	1.00955e-06
892.7	1.32019e-06
892.6	2.95101e-06
892.5	1.21664e-06
892.4	1.00955e-06
892.3	1.21664e-06
892.2	2.25209e-06
892.1	1.03544e-07
892	1.50139e-06
891.9	-5.17719e-08
891.8	-1.55316e-06
891.7	-5.17719e-07
891.6	5.95378e-07
891.5	-5.17719e-08
891.4	1.06133e-06
891.3	2.14854e-06
891.2	1.91557e-06
891.1	1.70848e-06
891	3.77937e-06
890.9	2.07088e-06
890.8	-8.2835e-07
890.7	2.27797e-06
890.6	5.43606e-07
890.5	1.32019e-06
890.4	-3.10632e-07
890.3	-1.55316e-07
890.2	1.16487e-06
890.1	7.7658e-07
890	1.13898e-06
889.9	2.48506e-06
889.8	2.27797e-06
889.7	1.60493e-06
889.6	1.68259e-06
889.5	2.48506e-06
889.4	1.06133e-06
889.3	3.36519e-06
889.2	3.20987e-06
889.1	2.61449e-06
889	2.38152e-06
888.9	1.26841e-06
888.8	4.06412e-06
888.7	2.27797e-06
888.6	9.31896e-07
888.5	2.66626e-06
888.4	2.38152e-06
888.3	3.28753e-06
888.2	2.35563e-06
888.1	2.20031e-06
888	2.14854e-06
887.9	2.2262e-06
887.8	3.28753e-06
887.7	2.74392e-06
887.6	3.75348e-06
887.5	4.63361e-06
887.4	3.26164e-06
887.3	4.60773e-06
887.2	3.85703e-06
887.1	3.1581e-06
887	3.3393e-06
886.9	4.11589e-06
886.8	4.50418e-06
886.7	3.88291e-06
886.6	3.80525e-06
886.5	4.16766e-06
886.4	3.46873e-06
886.3	4.42652e-06
886.2	6.29034e-06
886.1	4.55595e-06
886	6.44565e-06
885.9	5.66906e-06
885.8	4.24532e-06
885.7	5.74672e-06
885.6	5.30666e-06
885.5	4.68539e-06
885.4	6.29034e-06
885.3	6.26445e-06
885.2	5.30666e-06
885.1	7.24813e-06
885	5.87615e-06
884.9	6.65275e-06
884.8	6.23856e-06
884.7	4.76304e-06
884.6	5.17722e-06
884.5	5.30666e-06
884.4	4.40064e-06
884.3	3.1581e-06
884.2	2.045e-06
884.1	1.60493e-06
884	1.03544e-06
883.9	-9.31894e-07
883.8	8.28352e-07
883.7	-3.62403e-07
883.6	9.0601e-07
883.5	-2.12264e-06
883.4	-3.46871e-06
883.3	-3.62402e-06
883.2	-4.08996e-06
883.1	-5.12539e-06
883	-6.16082e-06
882.9	-6.62676e-06
882.8	-7.61041e-06
882.7	-1.02507e-05
882.6	-7.71395e-06
882.5	-9.16354e-06
882.4	-1.0199e-05
882.3	-1.04578e-05
882.2	-8.12812e-06
882.1	-8.6976e-06
882	-7.35155e-06
881.9	-6.67853e-06
881.8	-5.48779e-06
881.7	-4.65945e-06
881.6	-3.67579e-06
881.5	-3.57225e-06
881.4	-1.24252e-06
881.3	-1.50138e-06
881.2	7.24808e-07
881.1	3.62404e-07
881	1.24253e-06
880.9	2.84747e-06
880.8	2.64038e-06
880.7	5.74672e-06
880.6	6.21268e-06
880.5	5.12545e-06
880.4	5.85027e-06
880.3	7.99884e-06
880.2	8.62011e-06
880.1	6.98927e-06
880	7.17047e-06
879.9	6.47154e-06
879.8	7.32579e-06
879.7	5.64318e-06
879.6	5.53963e-06
879.5	3.41696e-06
879.4	5.74672e-06
879.3	5.53963e-06
879.2	2.5886e-06
879.1	3.00278e-06
879	2.53683e-06
878.9	2.48506e-06
878.8	2.43329e-06
878.7	1.39784e-06
878.6	3.83114e-06
878.5	2.12265e-06
878.4	6.21264e-07
878.3	1.55316e-07
878.2	2.79569e-06
878.1	1.81202e-06
878	1.60493e-06
877.9	1.39784e-06
877.8	3.62404e-07
877.7	5.69492e-07
877.6	8.80124e-07
877.5	1.03544e-06
877.4	1.39784e-06
877.3	2.27797e-06
877.2	1.60493e-06
877.1	1.2943e-06
877	2.64038e-06
876.9	3.52051e-06
876.8	2.17443e-06
876.7	3.41696e-06
876.6	3.20987e-06
876.5	2.32974e-06
876.4	3.7276e-06
876.3	1.96734e-06
876.2	3.31342e-06
876.1	3.31342e-06
876	4.71127e-06
875.9	4.76304e-06
875.8	4.97013e-06
875.7	6.00559e-06
875.6	5.59141e-06
875.5	6.00559e-06
875.4	7.01515e-06
875.3	8.41302e-06
875.2	7.73997e-06
875.1	8.36125e-06
875	6.78218e-06
874.9	7.94706e-06
874.8	8.15416e-06
874.7	8.20593e-06
874.6	7.53288e-06
874.5	7.84352e-06
874.4	7.89529e-06
874.3	7.22225e-06
874.2	8.15416e-06
874.1	7.58466e-06
874	6.98927e-06
873.9	7.06693e-06
873.8	6.52331e-06
873.7	8.15416e-06
873.6	6.78218e-06
873.5	7.48111e-06
873.4	6.83395e-06
873.3	7.01515e-06
873.2	7.58466e-06
873.1	6.36799e-06
873	6.7304e-06
872.9	5.90204e-06
872.8	6.83395e-06
872.7	5.64318e-06
872.6	5.48786e-06
872.5	4.6595e-06
872.4	6.10913e-06
872.3	5.95381e-06
872.2	4.29709e-06
872.1	5.43609e-06
872	5.229e-06
871.9	4.81482e-06
871.8	4.97013e-06
871.7	6.10913e-06
871.6	6.47154e-06
871.5	5.64318e-06
871.4	5.74672e-06
871.3	4.81482e-06
871.2	5.90204e-06
871.1	6.47154e-06
871	6.26445e-06
870.9	6.41977e-06
870.8	5.85027e-06
870.7	6.05736e-06
870.6	7.09281e-06
870.5	5.53963e-06
870.4	5.07368e-06
870.3	6.67863e-06
870.2	7.19636e-06
870.1	7.48111e-06
870	7.94706e-06
869.9	7.84352e-06
869.8	8.51657e-06
869.7	7.48111e-06
869.6	8.10238e-06
869.5	8.77543e-06
869.4	8.05061e-06
869.3	8.46479e-06
869.2	8.15416e-06
869.1	1.01215e-05
869	9.81089e-06
868.9	8.41302e-06
868.8	9.96621e-06
868.7	9.18962e-06
868.6	9.91444e-06
868.5	9.39671e-06
868.4	9.6038e-06
868.3	9.6038e-06
868.2	9.65557e-06
868.1	9.55203e-06
868	8.51657e-06
867.9	9.13784e-06
867.8	8.41302e-06
867.7	7.99884e-06
867.6	7.2999e-06
867.5	6.67863e-06
867.4	6.36799e-06
867.3	4.24532e-06
867.2	4.60773e-06
867.1	3.67582e-06
867	2.48506e-06
866.9	2.43329e-06
866.8	1.76025e-06
866.7	8.28352e-07
866.6	4.65948e-07
866.5	7.7658e-07
866.4	1.03544e-06
866.3	-2.5886e-07
866.2	5.17719e-08
866.1	0
866	3.10632e-07
865.9	2.07088e-07
865.8	7.24808e-07
865.7	4.14176e-07
865.6	3.62404e-07
865.5	6.73036e-07
865.4	9.83668e-07
865.3	8.80124e-07
865.2	4.14176e-07
865.1	4.65948e-07
865	3.62404e-07
864.9	4.65948e-07
864.8	1.55316e-07
864.7	5.69492e-07
864.6	6.21264e-07
864.5	-2.5886e-07
864.4	1.03544e-06
864.3	7.7658e-07
864.2	-2.07088e-07
864.1	9.31896e-07
864	3.62404e-07
863.9	1.03544e-06
863.8	8.28352e-07
863.7	7.24808e-07
863.6	3.62404e-07
863.5	3.62404e-07
863.4	1.03544e-06
863.3	1.55316e-06
863.2	2.07088e-07
863.1	8.80124e-07
863	7.7658e-07
862.9	7.24808e-07
862.8	-1.55316e-07
862.7	1.55316e-07
862.6	3.62404e-07
862.5	1.08721e-06
862.4	1.55316e-07
862.3	7.24808e-07
862.2	2.07088e-07
862.1	2.5886e-07
862	2.5886e-07
861.9	1.13898e-06
861.8	1.2943e-06
861.7	7.24808e-07
861.6	6.21264e-07
861.5	2.07088e-07
861.4	1.03544e-06
861.3	5.69492e-07
861.2	4.14176e-07
861.1	0
861	3.62404e-07
860.9	1.08721e-06
860.8	1.03544e-07
860.7	6.21264e-07
860.6	7.24808e-07
860.5	8.80124e-07
860.4	3.62404e-07
860.3	6.21264e-07
860.2	8.80124e-07
860.1	9.83668e-07
860	8.28352e-07
859.9	1.2943e-06
859.8	3.62404e-07
859.7	7.7658e-07
859.6	-5.17719e-08
859.5	1.24253e-06
859.4	5.1772e-07
859.3	1.08721e-06
859.2	5.1772e-07
859.1	9.83668e-07
859	8.80124e-07
858.9	1.03544e-07
858.8	6.73036e-07
858.7	3.10632e-07
858.6	7.24808e-07
858.5	7.7658e-07
858.4	8.80124e-07
858.3	2.5886e-07
858.2	1.08721e-06
858.1	7.7658e-07
858	1.34607e-06
857.9	5.1772e-07
857.8	-1.03544e-07
857.7	1.34607e-06
857.6	9.83668e-07
857.5	1.2943e-06
857.4	3.62404e-07
857.3	3.10632e-07
857.2	9.31896e-07
857.1	1.03544e-06
857	1.19076e-06
856.9	5.1772e-07
856.8	9.83668e-07
856.7	1.19076e-06
856.6	6.21264e-07
856.5	1.13898e-06
856.4	4.14176e-07
856.3	2.5886e-07
856.2	-1.55316e-07
856.1	9.31896e-07
856	2.5886e-07
855.9	4.65948e-07
855.8	1.39784e-06
855.7	3.10632e-07
855.6	5.69492e-07
855.5	9.83668e-07
855.4	7.7658e-07
855.3	1.55316e-07
855.2	1.03544e-07
855.1	5.1772e-07
855	1.2943e-06
854.9	7.7658e-07
854.8	8.28352e-07
854.7	5.69492e-07
854.6	8.28352e-07
854.5	4.65948e-07
854.4	7.7658e-07
854.3	4.14176e-07
854.2	8.28352e-07
854.1	8.28352e-07
854	-2.07088e-07
853.9	6.21264e-07
853.8	4.65948e-07
853.7	1.03544e-06
853.6	3.10632e-07
853.5	1.60493e-06
853.4	5.69492e-07
853.3	1.34607e-06
853.2	6.21264e-07
853.1	-4.65947e-07
853	-3.10632e-07
852.9	3.10632e-07
852.8	5.69492e-07
852.7	6.21264e-07
852.6	1.03544e-07
852.5	7.7658e-07
852.4	5.1772e-07
852.3	4.65948e-07
852.2	-3.62403e-07
852.1	7.7658e-07
852	5.17719e-08
851.9	3.10632e-07
851.8	2.5886e-07
851.7	7.7658e-07
851.6	5.69492e-07
851.5	6.73036e-07
851.4	1.03544e-07
851.3	-1.55316e-07
851.2	6.21264e-07
851.1	0
851	1.08721e-06
850.9	1.55316e-07
850.8	5.69492e-07
850.7	2.5886e-07
850.6	2.5886e-07
850.5	1.03544e-06
850.4	1.13898e-06
850.3	2.07088e-07
850.2	-0.000132154
850.1	-0.000793456
850	-0.00165675
849.9	-0.00188743
849.8	-0.00190295
849.7	-0.00187542
849.6	-0.001863
849.5	-0.00185372
849.4	-0.00184975
849.3	-0.0018881
849.2	-0.00186367
849.1	-0.00185269
849	-0.00184238
848.9	-0.00184686
848.8	-0.00182908
848.7	-0.00184361
848.6	-0.00181237
848.5	-0.00183098
848.4	-0.00182248
848.3	-0.0017818
848.2	-0.00177144
848.1	-0.00176566
848	-0.00175695
847.9	-0.00176736
847.8	-0.00173745
847.7	-0.001752
847.6	-0.00171229
847.5	-0.00168305
847.4	-0.00168377
847.3	-0.00168733
847.2	-0.00169012
847.1	-0.00166484
847	-0.00165768
846.9	-0.00162725
846.8	-0.00164633
846.7	-0.00162204
846.6	-0.0016128
846.5	-0.00161244
846.4	-0.00161203
846.3	-0.00161507
846.2	-0.00160254
846.1	-0.00157123
846	-0.00156287
845.9	-0.00158851
845.8	-0.00160563
845.7	-0.00162487
845.6	-0.00161244
845.5	-0.00164499
845.4	-0.00162823
845.3	-0.0016126
845.2	-0.00163251
845.1	-0.0016584
845	-0.00165551
844.9	-0.00169646
844.8	-0.00170033
844.7	-0.00168594
844.6	-0.00170734
844.5	-0.00172446
844.4	-0.00173539
844.3	-0.00175612
844.2	-0.00174787
844.1	-0.00176489
844	-0.00176819
843.9	-0.00176875
843.8	-0.00174973
843.7	-0.00178386
843.6	-0.00180753
843.5	-0.00181098
843.4	-0.00180381
843.3	-0.00179649
843.2	-0.00179319
843.1	-0.00178886
843	-0.00181284
842.9	-0.0018115
842.8	-0.00180546
842.7	-0.00179185
842.6	-0.00177288
842.5	-0.00177618
842.4	-0.0017802
842.3	-0.00179515
842.2	-0.0017952
842.1	-0.00180139
842	-0.0017588
841.9	-0.0017405
841.8	-0.00172498
841.7	-0.00175411
841.6	-0.00176004
841.5	-0.00175674
841.4	-0.00173194
841.3	-0.00170497
841.2	-0.00170878
841.1	-0.00169424
841	-0.00168604
840.9	-0.00165902
840.8	-0.00169811
840.7	-0.00167764
840.6	-0.00166784
840.5	-0.00162529
840.4	-0.00162915
840.3	-0.00161941
840.2	-0.00161863
840.1	-0.00162446
840	-0.00159109
839.9	-0.0015801
839.8	-0.00156122
839.7	-0.00154982
839.6	-0.00153615
839.5	-0.00152697
839.4	-0.00151629
839.3	-0.00150138
839.2	-0.00147377
839.1	-0.0014456
839	-0.00140422
838.9	-0.00141418
838.8	-0.0014084
838.7	-0.00139668
838.6	-0.00138791
838.5	-0.00132881
838.4	-0.00130311
838.3	-0.00127849
838.2	-0.00126563
838.1	-0.00125479
838	-0.00125025
837.9	-0.00123383
837.8	-0.00120714
837.7	-0.00116388
837.6	-0.00114095
837.5	-0.00115102
837.4	-0.00112727
837.3	-0.00113729
837.2	-0.0011048
837.1	-0.00107588
837	-0.00106101
836.9	-0.0010341
836.8	-0.00101985
836.7	-0.000997947
836.6	-0.000968762
836.5	-0.000948254
836.4	-0.000906667
836.3	-0.00083552
836.2	-0.000831748
836.1	-0.00076803
836	-0.000737021
835.9	-0.00067851
835.8	-0.000642945
835.7	-0.000554693
835.6	-0.000477023
835.5	-0.000413047
835.4	-0.000366442
835.3	-0.000333645
835.2	-0.000260283
835.1	-0.000183803
835	-0.000101616
834.9	-4.30721e-05
834.8	2.05798e-05
834.7	6.72052e-05
834.6	0.000124607
834.5	0.000160445
834.4	0.000209727
834.3	0.00025658
834.2	0.000293076
834.1	0.000324835
834	0.000312401
833.9	0.000330871
833.8	0.000309966
833.7	0.000317478
833.6	0.000300407
833.5	0.000294009
833.4	0.00026031
833.3	0.000219413
833.2	0.00017158
833.1	0.000143484
833	0.000101433
832.9	6.02149e-05
832.8	1.02251e-05
832.7	-1.31499e-05
832.6	-8.1792e-05
832.5	-0.000129566
832.4	-0.000148715
832.3	-0.000194101
832.2	-0.000217077
832.1	-0.000243001
832	-0.000279737
831.9	-0.000317608
831.8	-0.000310417
831.7	-0.000352165
831.6	-0.000350148
831.5	-0.000339336
831.4	-0.000332352
831.3	-0.000349217
831.2	-0.000343474
831.1	-0.000352217
831	-0.000337318
830.9	-0.000347354
830.8	-0.000323454
830.7	-0.000290861
830.6	-0.000298828
830.5	-0.000281755
830.4	-0.000273373
830.3	-0.000266699
830.2	-0.000252108
830.1	-0.000222045
830	-0.000199794
829.9	-0.000181785
829.8	-0.000183803
829.7	-0.000175627
829.6	-0.000140124
829.5	-0.000149854
829.4	-0.000122423
829.3	-9.10055e-05
829.2	-7.50111e-05
829.1	-5.9016e-05
829	-5.28042e-05
828.9	-4.50393e-05
828.8	-1.34605e-05
828.7	2.76981e-06
828.6	3.53358e-05
828.5	4.57429e-05
828.4	7.56454e-05
828.3	9.21638e-05
828.2	0.000102003
828.1	0.000137347
828	0.000170518
827.9	0.000219102
827.8	0.000243785
827.7	0.0002744
827.6	0.000286497
827.5	0.0003131
827.4	0.000331104
827.3	0.000405175
827.2	0.00043575
827.1	0.000472909
827	0.000510901
826.9	0.000529302
826.8	0.000567066
826.7	0.000610924
826.6	0.000677576
826.5	0.000707314
826.4	0.000767679
826.3	0.000783265
826.2	0.000825459
826.1	0.000842058
826	0.000918888
825.9	0.000947476
825.8	0.000992332
825.7	0.00105884
825.6	0.00109898
825.5	0.00110939
825.4	0.00115032
825.3	0.00120711
825.2	0.00125493
825.1	0.00130405
825	0.00132952
824.9	0.00137179
824.8	0.00138828
824.7	0.00145531
824.6	0.00149861
824.5	0.00153012
824.4	0.001568
824.3	0.00161424
824.2	0.00165896
824.1	0.00166514
824	0.00172289
823.9	0.00176931
823.8	0.00183216
823.7	0.00186749
823.6	0.00190831
823.5	0.00194637
823.4	0.00200545
823.3	0.00202077
823.2	0.0020732
823.1	0.00212263
823	0.00219073
822.9	0.00223684
822.8	0.00228812
822.7	0.00233715
822.6	0.00239366
822.5	0.00248698
822.4	0.00255866
822.3	0.00263999
822.2	0.00271294
822.1	0.00281134
822	0.00289376
821.9	0.00300345
821.8	0.00306813
821.7	0.00319982
821.6	0.00331977
821.5	0.00341924
821.4	0.00353437
821.3	0.003649
821.2	0.00376312
821.1	0.00384008
821	0.00397295
820.9	0.00406157
820.8	0.00418756
820.7	0.00426101
820.6	0.00434663
820.5	0.00442429
820.4	0.00451625
820.3	0.00458494
820.2	0.00461675
820.1	0.00468292
820	0.00471477
819.9	0.0047277
819.8	0.00474819
819.7	0.0047663
819.6	0.00476384
819.5	0.00477907
819.4	0.0047713
819.3	0.00473136
819.2	0.00470435
819.1	0.00468266
819	0.00466364
818.9	0.00464634
818.8	0.00462144
818.7	0.00461406
818.6	0.00458672
818.5	0.00458457
818.4	0.00457037
818.3	0.00458538
818.2	0.00460807
818.1	0.00464734
818	0.00465697
817.9	0.00471749
817.8	0.00480229
817.7	0.00486503
817.6	0.00496103
817.5	0.00507238
817.4	0.00521178
817.3	0.00534442
817.2	0.00548727
817.1	0.00563714
817	0.00579145
816.9	0.00600617
816.8	0.00614834
816.7	0.00636626
816.6	0.00654553
816.5	0.00677758
816.4	0.00695991
816.3	0.00715236
816.2	0.0073503
816.1	0.0075673
816	0.00777131
815.9	0.00792856
815.8	0.0081091
815.7	0.00824397
815.6	0.00844159
815.5	0.00854858
815.4	0.00867107
815.3	0.00875025
815.2	0.00886759
815.1	0.00892638
815	0.00897328
814.9	0.00902114
814.8	0.00904998
814.7	0.00907131
814.6	0.00907575
814.5	0.00910364
814.4	0.00910247
814.3	0.00908931
814.2	0.00908376
814.1	0.00905709
814	0.00904509
813.9	0.00906967
813.8	0.00902913
813.7	0.00905347
813.6	0.00903637
813.5	0.0090378
813.4	0.00904453
813.3	0.00904432
813.2	0.00904974
813.1	0.00905548
813	0.00907443
812.9	0.00909373
812.8	0.00910538
812.7	0.00911672
812.6	0.00910782
812.5	0.00913528
812.4	0.00912436
812.3	0.00912711
812.2	0.00912164
812.1	0.00908701
812	0.0090647
811.9	0.0090369
811.8	0.00899247
811.7	0.00894041
811.6	0.00889095
811.5	0.00883446
811.4	0.00878263
811.3	0.00869452
811.2	0.00863376
811.1	0.00857422
811	0.00849428
810.9	0.00844645
810.8	0.00837926
810.7	0.00832257
810.6	0.00824798
810.5	0.00820936
810.4	0.00814716
810.3	0.00810715
810.2	0.00808845
810.1	0.00807408
810	0.00806221
809.9	0.00804795
809.8	0.00805288
809.7	0.00806068
809.6	0.00809792
809.5	0.00814466
809.4	0.00819488
809.3	0.00825297
809.2	0.00828191
809.1	0.00838184
809	0.00844487
808.9	0.00853855
808.8	0.00860619
808.7	0.00875632
808.6	0.00883528
808.5	0.00893848
808.4	0.00903875
808.3	0.00912886
808.2	0.00925921
808.1	0.00937235
808	0.0094652
807.9	0.00956852
807.8	0.00971671
807.7	0.00978843
807.6	0.00993084
807.5	0.0100403
807.4	0.0102123
807.3	0.0103223
807.2	0.0104562
807.1	0.0105826
807	0.0107252
806.9	0.0108885
806.8	0.0110214
806.7	0.011172
806.6	0.0113485
806.5	0.0115349
806.4	0.0116845
806.3	0.0118911
806.2	0.0120814
806.1	0.0123215
806	0.0125286
805.9	0.0127265
805.8	0.0129333
805.7	0.01319
805.6	0.0134263
805.5	0.0136084
805.4	0.0138376
805.3	0.0140346
805.2	0.014245
805.1	0.0143909
805	0.0145541
804.9	0.014685
804.8	0.0148294
804.7	0.0149187
804.6	0.0150071
804.5	0.0150662
804.4	0.0151032
804.3	0.0151157
804.2	0.0150744
804.1	0.0150094
804	0.0149362
803.9	0.0148248
803.8	0.0146984
803.7	0.014554
803.6	0.0144028
803.5	0.0142224
803.4	0.0140901
803.3	0.0139404
803.2	0.0138071
803.1	0.0136704
803	0.013578
802.9	0.0134584
802.8	0.0133824
802.7	0.0132955
802.6	0.0132109
802.5	0.0131793
802.4	0.0131633
802.3	0.0131524
802.2	0.0131347
802.1	0.013139
802	0.0131646
801.9	0.0131919
801.8	0.0132682
801.7	0.0132903
801.6	0.0133377
801.5	0.0133818
801.4	0.0134047
801.3	0.0134161
801.2	0.0133918
801.1	0.0133457
801	0.0132786
800.9	0.0131771
800.8	0.0130599
800.7	0.0129447
800.6	0.0128366
800.5	0.0126671
800.4	0.0125569
800.3	0.0124126
[truncated: 6,003 more rows]

## Sheet: 1-Am Solution after 24 hours 
Solution Phase UV-vis NIR
1-Am after 24 hours
1700	-0.00152924
1699	-0.00175468
1698	0.00016609
1697	0.00294942
1696	0.00534505
1695	0.00664542
1694	0.00804222
1693	0.00710781
1692	0.00606181
1691	0.00444704
1690	0.00414514
1689	0.00235839
1688	0.000698473
1687	-0.000649769
1686	-0.00238643
1685	-0.0043755
1684	-0.00498355
1683	-0.00369468
1682	-0.00243854
1681	-0.000151096
1680	0.000476771
1679	-0.00117901
1678	-0.000703321
1677	-0.00113088
1676	-0.00253212
1675	-0.00110248
1674	-0.00242041
1673	-0.00201608
1672	-0.000514308
1671	0.000607554
1670	8.5924e-05
1669	-0.000477954
1668	-0.000257075
1667	0.00148775
1666	0.00239782
1665	0.001689
1664	0.0011723
1663	0.000763401
1662	0.000780827
1661	0.000676513
1660	0.000787077
1659	0.00104773
1658	0.0013627
1657	0.00166868
1656	0.00172408
1655	0.00176382
1654	0.0020906
1653	0.00226481
1652	0.00241638
1651	0.00262751
1650	0.00301435
1649	0.00363512
1648	0.00460215
1647	0.00589248
1646	0.00645372
1645	0.00593812
1644	0.00510224
1643	0.00453777
1642	0.00428888
1641	0.00406593
1640	0.00388936
1639	0.00380213
1638	0.00392313
1637	0.00415183
1636	0.0043722
1635	0.00442081
1634	0.00398037
1633	0.00333151
1632	0.00278437
1631	0.00244465
1630	0.0024205
1629	0.00249292
1628	0.00258025
1627	0.00271956
1626	0.00280131
1625	0.00269317
1624	0.00273214
1623	0.00273139
1622	0.00270844
1621	0.00258478
1620	0.00248456
1619	0.00231178
1618	0.00233057
1617	0.00233918
1616	0.00245798
1615	0.00248459
1614	0.00256538
1613	0.00257163
1612	0.00249636
1611	0.00248357
1610	0.00245486
1609	0.00249828
1608	0.00245022
1607	0.00243986
1606	0.00249737
1605	0.0024899
1604	0.00254567
1603	0.00258556
1602	0.00258275
1601	0.00252328
1600	0.00255244
1599	0.00255533
1598	0.00255424
1597	0.00254598
1596	0.00255088
1595	0.00252145
1594	0.00245413
1593	0.00254637
1592	0.00247017
1591	0.00257751
1590	0.00254036
1589	0.00257856
1588	0.00259639
1587	0.00254359
1586	0.00252471
1585	0.0025915
1584	0.00258103
1583	0.00256025
1582	0.00264929
1581	0.00261223
1580	0.00266661
1579	0.00256923
1578	0.00263168
1577	0.00263371
1576	0.00267036
1575	0.00263421
1574	0.00272172
1573	0.00260561
1572	0.0026341
1571	0.00262952
1570	0.00261712
1569	0.00266408
1568	0.00266077
1567	0.00275051
1566	0.00274264
1565	0.00273582
1564	0.00267403
1563	0.00269508
1562	0.00267609
1561	0.00272078
1560	0.0027849
1559	0.00277466
1558	0.00271245
1557	0.00286749
1556	0.00276069
1555	0.00283638
1554	0.00270075
1553	0.00278443
1552	0.00275603
1551	0.00290134
1550	0.00284003
1549	0.00288081
1548	0.00285553
1547	0.00287385
1546	0.00282299
1545	0.00290741
1544	0.00288813
1543	0.00289579
1542	0.00293386
1541	0.00299037
1540	0.00295818
1539	0.00294757
1538	0.00295398
1537	0.00300674
1536	0.00302027
1535	0.00293134
1534	0.00303695
1533	0.00303317
1532	0.00301896
1531	0.00304083
1530	0.00303309
1529	0.00305428
1528	0.00306568
1527	0.00309242
1526	0.00305645
1525	0.00302259
1524	0.00306677
1523	0.00306638
1522	0.00305997
1521	0.00309587
1520	0.00299644
1519	0.00307133
1518	0.00305371
1517	0.00308299
1516	0.00312731
1515	0.00313536
1514	0.00306174
1513	0.00307188
1512	0.00302334
1511	0.00307579
1510	0.00310316
1509	0.00306641
1508	0.00303976
1507	0.00308392
1506	0.00311899
1505	0.0031853
1504	0.00315192
1503	0.00316316
1502	0.0032024
1501	0.00310877
1500	0.00316499
1499	0.00312801
1498	0.0031174
1497	0.00314452
1496	0.00317594
1495	0.00319901
1494	0.00317234
1493	0.00321271
1492	0.00328466
1491	0.00326703
1490	0.00328393
1489	0.00321683
1488	0.00322989
1487	0.00329546
1486	0.00327034
1485	0.00326567
1484	0.00342336
1483	0.00337865
1482	0.00334489
1481	0.00333785
1480	0.00313625
1479	0.00324726
1478	0.00324056
1477	0.0031909
1476	0.00329084
1475	0.0033356
1474	0.00334108
1473	0.00341877
1472	0.00324817
1471	0.00341272
1470	0.00342193
1469	0.00342404
1468	0.00343949
1467	0.00350444
1466	0.00349465
1465	0.00348252
1464	0.00349337
1463	0.00334429
1462	0.00356702
1461	0.00357466
1460	0.00361729
1459	0.00357647
1458	0.00360951
1457	0.00355992
1456	0.00360416
1455	0.00377072
1454	0.00373166
1453	0.00373134
1452	0.00387309
1451	0.00386533
1450	0.00380433
1449	0.0037931
1448	0.00381932
1447	0.00380882
1446	0.00382846
1445	0.00383478
1444	0.00389788
1443	0.00394907
1442	0.00402102
1441	0.00417133
1440	0.0041414
1439	0.00427803
1438	0.00423259
1437	0.00429269
1436	0.00447892
1435	0.00439783
1434	0.00419438
1433	0.00436493
1432	0.00462246
1431	0.00416647
1430	0.00437385
1429	0.0044064
1428	0.00455648
1427	0.00434428
1426	0.00443195
1425	0.00448706
1424	0.00445981
1423	0.0045355
1422	0.00466534
1421	0.00478551
1420	0.00478794
1419	0.00483283
1418	0.00486498
1417	0.00500858
1416	0.00514215
1415	0.00514409
1414	0.00619991
1413	0.00530729
1412	0.00541377
1411	0.00555491
1410	0.00564155
1409	0.00578835
1408	0.00587175
1407	0.00574111
1406	0.00592854
1405	0.00627596
1404	0.00605391
1403	0.00624169
1402	0.00629715
1401	0.0071146
1400	0.00656836
1399	0.00652201
1398	0.00708584
1397	0.00717
1396	0.00658605
1395	0.0071701
1394	0.00766156
1393	0.00789489
1392	0.00795094
1391	0.00830157
1390	0.00849626
1389	0.00860696
1388	0.00873773
1387	0.00891311
1386	0.00968958
1385	0.00930966
1384	0.00935095
1383	0.00994091
1382	0.00871517
1381	0.00971068
1380	0.00853316
1379	0.00799128
1378	0.00761706
1377	0.00697458
1376	0.00676738
1375	0.00646402
1374	0.0057527
1373	0.00582592
1372	0.00546764
1371	0.00519701
1370	0.00498062
1369	0.00493095
1368	0.0047479
1367	0.00473884
1366	0.00469603
1365	0.00477784
1364	0.00448028
1363	0.00465882
1362	0.00530855
1361	0.0051723
1360	0.0043865
1359	0.00397433
1358	0.00413314
1357	0.00429957
1356	0.00428292
1355	0.00406936
1354	0.00398703
1353	0.00505826
1352	0.00400574
1351	0.00420828
1350	0.00393162
1349	0.00429539
1348	0.0044229
1347	0.0043352
1346	0.00433902
1345	0.00434326
1344	0.0043773
1343	0.00432997
1342	0.00429748
1341	0.00429661
1340	0.00433031
1339	0.00433672
1338	0.00434007
1337	0.00428864
1336	0.00429831
1335	0.00427596
1334	0.00432054
1333	0.00432971
1332	0.0042442
1331	0.00425934
1330	0.00430827
1329	0.004259
1328	0.00427878
1327	0.00428613
1326	0.00418353
1325	0.00422005
1324	0.00432205
1323	0.00431988
1322	0.0043369
1321	0.00421299
1320	0.00428867
1319	0.00435351
1318	0.00434367
1317	0.00423372
1316	0.00434268
1315	0.00433502
1314	0.00431235
1313	0.00423693
1312	0.00428286
1311	0.00421835
1310	0.00428441
1309	0.00422295
1308	0.00425915
1307	0.00431936
1306	0.00435413
1305	0.00422543
1304	0.00425016
1303	0.0042946
1302	0.00429544
1301	0.00426558
1300	0.00435866
1299	0.00427905
1298	0.00429376
1297	0.00430195
1296	0.00423348
1295	0.00427382
1294	0.00427975
1293	0.00431044
1292	0.00435973
1291	0.0042694
1290	0.00435139
1289	0.00433269
1288	0.00434903
1287	0.00432142
1286	0.00433996
1285	0.00434984
1284	0.00438446
1283	0.00437217
1282	0.00436106
1281	0.00441111
1280	0.00439194
1279	0.00439011
1278	0.00439649
1277	0.00443143
1276	0.00444286
1275	0.00440512
1274	0.00440991
1273	0.00446451
1272	0.00445557
1271	0.00445604
1270	0.00447492
1269	0.00450942
1268	0.00452804
1267	0.00454601
1266	0.00453116
1265	0.00453333
1264	0.00454097
1263	0.00461053
1262	0.00462256
1261	0.00462884
1260	0.00466361
1259	0.00467651
1258	0.00467089
1257	0.00464611
1256	0.00469171
1255	0.00474463
1254	0.00471791
1253	0.00476543
1252	0.0047903
1251	0.00475423
1250	0.00477561
1249	0.00480742
1248	0.00483482
1247	0.00485526
1246	0.00483741
1245	0.00485854
1244	0.00486445
1243	0.00487474
1242	0.00482613
1241	0.00486649
1240	0.00488725
1239	0.0048972
1238	0.00491013
1237	0.00487927
1236	0.00487309
1235	0.00489246
1234	0.00485006
1233	0.00485875
1232	0.00486181
1231	0.00487244
1230	0.0048789
1229	0.00485115
1228	0.00482995
1227	0.00486115
1226	0.00482841
1225	0.00485563
1224	0.00490299
1223	0.00491144
1222	0.0049608
1221	0.00497632
1220	0.00498991
1219	0.00498507
1218	0.00499282
1217	0.00498729
1216	0.00502343
1215	0.00506125
1214	0.00507916
1213	0.00513427
1212	0.0051196
1211	0.00514894
1210	0.00516612
1209	0.00519596
1208	0.00522289
1207	0.00516987
1206	0.00512976
1205	0.0051442
1204	0.00520518
1203	0.00520537
1202	0.00534227
1201	0.00542496
1200	0.00549511
1199	0.00554096
1198	0.00550987
1197	0.00550751
1196	0.0054507
1195	0.00551658
1194	0.00547985
1193	0.00544402
1192	0.00543909
1191	0.00537886
1190	0.00535315
1189	0.00536442
1188	0.00533079
1187	0.00533467
1186	0.00535684
1185	0.00535176
1184	0.00533617
1183	0.00530865
1182	0.00530828
1181	0.00530771
1180	0.0053212
1179	0.0052488
1178	0.00525276
1177	0.00525297
1176	0.00522839
1175	0.00518907
1174	0.00516555
1173	0.00517534
1172	0.00522808
1171	0.00528997
1170	0.00532796
1169	0.00534135
1168	0.00538622
1167	0.00535682
1166	0.00533776
1165	0.00535082
1164	0.00527427
1163	0.00533664
1162	0.00534214
1161	0.00537432
1160	0.00546465
1159	0.00554872
1158	0.00545246
1157	0.00559256
1156	0.00554662
1155	0.00543841
1154	0.00553144
1153	0.00554232
1152	0.0054837
1151	0.0056389
1150	0.00559217
1149	0.00555051
1148	0.00557518
1147	0.00563953
1146	0.00563051
1145	0.00571797
1144	0.00584022
1143	0.00568681
1142	0.00569208
1141	0.00556102
1140	0.00554246
1139	0.00557853
1138	0.00563208
1137	0.00566124
1136	0.00548365
1135	0.00576495
1134	0.00566263
1133	0.00575367
1132	0.00574433
1131	0.00569208
1130	0.00569914
1129	0.00570997
1128	0.00562345
1127	0.00562812
1126	0.00568086
1125	0.00554697
1124	0.00562088
1123	0.00565112
1122	0.00565691
1121	0.00581112
1120	0.00571986
1119	0.00564451
1118	0.00580556
1117	0.00582694
1116	0.00585606
1115	0.00567134
1114	0.00579184
1113	0.00583421
1112	0.00591602
1111	0.00595861
1110	0.00590941
1109	0.00588718
1108	0.00597934
1107	0.00604244
1106	0.00597425
1105	0.00586147
1104	0.00599535
1103	0.00610329
1102	0.00612408
1101	0.00612658
1100	0.00612261
1099	0.00621564
1098	0.00623412
1097	0.00625597
1096	0.00626535
1095	0.00637201
1094	0.00631772
1093	0.0063282
1092	0.00641804
1091	0.00645619
1090	0.00643136
1089	0.00635736
1088	0.00649315
1087	0.00663246
1086	0.00661165
1085	0.00650571
1084	0.00659414
1083	0.00664621
1082	0.00663341
1081	0.00669603
1080	0.00679144
1079	0.00669844
1078	0.00676143
1077	0.00692356
1076	0.0068247
1075	0.00688518
1074	0.00695788
1073	0.00701191
1072	0.00701186
1071	0.00705364
1070	0.00714879
1069	0.00718837
1068	0.0071531
1067	0.00728331
1066	0.00728454
1065	0.00724595
1064	0.00746442
1063	0.00745652
1062	0.00746169
1061	0.0075034
1060	0.00746866
1059	0.00766944
1058	0.00774232
1057	0.00773199
1056	0.00781495
1055	0.00787852
1054	0.00794451
1053	0.00808434
1052	0.00806638
1051	0.00816098
1050	0.00823835
1049	0.00820435
1048	0.00842103
1047	0.00844133
1046	0.00850463
1045	0.00860775
1044	0.00868148
1043	0.00869547
1042	0.00876597
1041	0.00871401
1040	0.00869011
1039	0.00887063
1038	0.00870844
1037	0.0088399
1036	0.00869159
1035	0.00873768
1034	0.00868921
1033	0.00858272
1032	0.00854959
1031	0.00840385
1030	0.00842787
1029	0.00825474
1028	0.00828204
1027	0.00822917
1026	0.00815175
1025	0.00812669
1024	0.00806308
1023	0.00792977
1022	0.00791625
1021	0.00787837
1020	0.00789387
1019	0.00769468
1018	0.00767436
1017	0.00749324
1016	0.00757557
1015	0.00753282
1014	0.00740549
1013	0.00733498
1012	0.00738045
1011	0.0071796
1010	0.00723845
1009	0.00718116
1008	0.00708826
1007	0.00704804
1006	0.0070715
1005	0.00696204
1004	0.0069477
1003	0.00687069
1002	0.00686362
1001	0.00683564
1000	0.00687111
999	0.00680879
998	0.0068465
997	0.00679685
996	0.00683104
995	0.00679483
994	0.00681542
993	0.00676859
992	0.00682457
991	0.00676225
990	0.00681302
989	0.00684061
988	0.00684821
987	0.00682854
986	0.0068237
985	0.00680921
984	0.00676927
983	0.00689789
982	0.0068141
981	0.00693408
980	0.00687038
979	0.00685349
978	0.00689662
977	0.00693395
976	0.00696348
975	0.0069007
974	0.00693468
973	0.00698818
972	0.00702304
971	0.00701378
970	0.00698056
969	0.00697635
968	0.00702378
967	0.00699495
966	0.00708471
965	0.00710597
964	0.00712697
963	0.0071371
962	0.00708761
961	0.00715889
960	0.00717187
959	0.007189
958	0.00725554
957	0.00723319
956	0.00723524
955	0.00734349
954	0.00727325
953	0.0073398
952	0.00737758
951	0.00737092
950	0.00740362
949	0.00747625
948	0.00748144
947	0.00748691
946	0.00753069
945	0.00753308
944	0.00756161
943	0.00764607
942	0.00763532
941	0.00764723
940	0.00772904
939	0.00776543
938	0.00777059
937	0.00783843
936	0.00785762
935	0.00791235
934	0.00794983
933	0.00802007
932	0.00810056
931	0.00813466
930	0.00814318
929	0.00823429
928	0.00826139
927	0.00825759
926	0.0082659
925	0.00831413
924	0.00832144
923	0.00831115
922	0.00830824
921	0.00833231
920	0.00835324
919	0.00837461
918	0.00839132
917	0.00838591
916	0.0083493
915	0.00841641
914	0.00838591
913	0.0084081
912	0.00841
911	0.0084309
910	0.00844864
909	0.00847374
908	0.00846392
907	0.008481
906	0.00846907
905	0.00846316
904	0.0084994
903	0.00848881
902	0.00854679
901	0.00856289
900	0.00855753
899	0.00862536
898	0.00862082
897	0.00862087
896	0.00867757
895	0.00870123
894	0.00872643
893	0.00876414
892	0.00877711
891	0.00876771
890	0.0088705
889	0.00886764
888	0.00889253
887	0.00891745
886	0.00896456
885	0.00896026
884	0.00902683
883	0.009018
882	0.00902757
881	0.00904937
880	0.00904218
879	0.00907382
878	0.00910258
877	0.0091264
876	0.00913311
875	0.00912402
874	0.00911823
873	0.00915944
872	0.00919154
871	0.00920875
870	0.00925474
869	0.00924768
868	0.00928221
867	0.00923414
866	0.00928938
865	0.00928993
864	0.00934471
863	0.00937655
862	0.00938846
861	0.00941493
860	0.00943028
859	0.00944353
858	0.00949711
857	0.00955873
856	0.0096588
855	0.0097502
854	0.0098564
853	0.00990971
852	0.0100569
851	0.0102016
850	0.0103856
849	0.0105878
848	0.010845
847	0.0111345
846	0.0114868
845	0.0118553
844	0.0123021
843	0.0127995
842	0.0134211
841	0.0140375
840	0.0147057
839	0.0154281
838	0.0161754
837	0.0168473
836	0.0174976
835	0.0181314
834	0.0186321
833	0.0190142
832	0.0193282
831	0.0194473
830	0.0194885
829	0.0194071
828	0.0193085
827	0.0191782
826	0.019071
825	0.0188437
824	0.0186205
823	0.0183365
822	0.0180459
821	0.017813
820	0.0176224
819	0.0174701
818	0.0172652
817	0.0171697
816	0.0170434
815	0.0169303
814	0.0167712
813	0.0166264
812	0.016549
811	0.0164464
810	0.0163568
809	0.0162663
808	0.0161935
807	0.0161154
806	0.0160781
805	0.016004
804	0.0159831
803	0.0159796
802	0.0159413
801	0.0159332
800	0.0159184
799	0.0146818
798	0.0146809
797	0.0146042
796	0.0146189
795	0.0147052
794	0.014506
793	0.0142037
792	0.0144159
791	0.0144787
790	0.0144873
789	0.0142888
788	0.0140659
787	0.0141697
786	0.0139937
785	0.0137565
784	0.0136454
783	0.0135902
782	0.0132983
781	0.0132603
780	0.0129507
779	0.0129875
778	0.0126666
777	0.0126022
776	0.0124282
775	0.012131
774	0.0121082
773	0.0120172
772	0.0119276
771	0.0118477
770	0.0117534
769	0.0114829
768	0.0115242
767	0.0114578
766	0.0114444
765	0.011353
764	0.011247
763	0.0114475
762	0.0112878
761	0.0113321
760	0.0112468
759	0.0113053
758	0.0111957
757	0.0112722
756	0.0111642
755	0.0112427
754	0.0112118
753	0.0112187
752	0.0113183
751	0.0112975
750	0.0113366
749	0.0112891
748	0.0115055
747	0.0114395
746	0.0115495
745	0.0115077
744	0.011418
743	0.0115466
742	0.0115543
741	0.0115608
740	0.0115406
739	0.0116551
738	0.0117827
737	0.0118814
736	0.0117891
735	0.0118889
734	0.0118664
733	0.0120133
732	0.0119186
731	0.0120196
730	0.0121431
729	0.0121381
728	0.0121971
727	0.0122043
726	0.0123307
725	0.0122728
724	0.0122918
723	0.0123697
722	0.0125025
721	0.0124437
720	0.0125447
719	0.0125766
718	0.012637
717	0.0127267
716	0.0127517
715	0.0128254
714	0.0128299
713	0.012978
712	0.0129593
711	0.0130052
710	0.0131146
709	0.0131634
708	0.013218
707	0.0132832
706	0.0133368
705	0.0133707
704	0.0134367
703	0.0135186
702	0.0135092
701	0.0135694
700	0.0137064
699	0.013664
698	0.0136649
697	0.0138531
696	0.0138913
695	0.0139999
694	0.0141048
693	0.0141367
692	0.0141302
691	0.0141985
690	0.0143114
689	0.0142734
688	0.0143492
687	0.0144304
686	0.0145219
685	0.0146193
684	0.0146615
683	0.0147133
682	0.0148065
681	0.0147759
680	0.0148676
679	0.0149408
678	0.0150557
677	0.0151282
676	0.015173
675	0.0152686
674	0.0153587
673	0.0153962
672	0.0154802
671	0.0155761
670	0.0156072
669	0.0157076
668	0.0157175
667	0.0157775
666	0.0158474
665	0.0159859
664	0.0159868
663	0.0161157
662	0.0161845
661	0.0162437
660	0.016303
659	0.0163724
658	0.0164804
657	0.0164909
656	0.0165183
655	0.0166225
654	0.0167493
653	0.0168421
652	0.0168839
651	0.0169859
650	0.0170733
649	0.0172459
648	0.0173032
647	0.0173285
646	0.0174126
645	0.0174941
644	0.0175093
643	0.0176417
642	0.0177637
641	0.0178614
640	0.0179041
639	0.0179266
638	0.0180598
637	0.0181756
636	0.0182719
635	0.0183131
634	0.0184401
633	0.018474
632	0.0185526
631	0.0186695
630	0.0188483
629	0.0188724
628	0.0189951
627	0.019111
626	0.0192241
625	0.0192961
624	0.0194303
623	0.019553
622	0.0196545
621	0.0197517
620	0.01986
619	0.0199735
618	0.0201144
617	0.0202168
616	0.0202333
615	0.0203792
614	0.0205383
613	0.020514
612	0.0206841
611	0.0208757
610	0.0210371
609	0.02111
608	0.0212286
607	0.0214004
606	0.0214955
605	0.0215665
604	0.0216866
603	0.0218393
602	0.0219692
601	0.0220652
600	0.0220885
599	0.0222507
598	0.0224495
597	0.022513
596	0.0227035
595	0.0228887
594	0.0229072
593	0.0231185
592	0.0232411
591	0.0233173
590	0.0234995
589	0.0236013
588	0.0238438
587	0.0240046
586	0.0241617
585	0.0242215
584	0.0243829
583	0.024576
582	0.0247181
581	0.0248173
580	0.0248941
579	0.0250548
578	0.0253405
577	0.0254722
576	0.0255039
575	0.0256866
574	0.0259442
573	0.0260744
572	0.0262454
571	0.0262584
570	0.0264857
569	0.0268704
568	0.0270658
567	0.0272413
566	0.0274425
565	0.0276186
564	0.0278106
563	0.0280583
562	0.0282571
561	0.0284052
560	0.0286288
559	0.0289095
558	0.0290633
557	0.029267
556	0.0295585
555	0.0297532
554	0.0298852
553	0.0301441
552	0.0303179
551	0.0306189
550	0.030852
549	0.0311112
548	0.0313759
547	0.0315168
546	0.0318339
545	0.032068
544	0.0322935
543	0.032568
542	0.0327041
541	0.0330492
540	0.0333488
539	0.0336824
538	0.0339521
537	0.034271
536	0.0346475
535	0.0349945
534	0.0355159
533	0.0360346
532	0.0365994
531	0.0371473
530	0.0378778
529	0.0386132
528	0.0394595
527	0.0406002
526	0.0416949
525	0.042827
524	0.0439697
523	0.0450521
522	0.046128
521	0.0473211
520	0.0487616
519	0.050502
518	0.0527575
517	0.055437
516	0.0580121
515	0.0604896
514	0.0632652
513	0.066985
512	0.0721775
511	0.0783883
510	0.084228
509	0.0872549
508	0.0856683
507	0.0786026
506	0.0682274
505	0.0579398
504	0.050817
503	0.0472548
502	0.0459045
501	0.0454482
500	0.0453849
499	0.0456291
498	0.0457988
497	0.0460657
496	0.0464225
495	0.0467737
494	0.0472289
493	0.0476859
492	0.0481338
491	0.0485915
490	0.0490521
489	0.0495253
488	0.0499967
487	0.0505466
486	0.0510895
485	0.0516398
484	0.0521056
483	0.0527091
482	0.0532785
481	0.0539064
480	0.0545555
479	0.0552555
478	0.0558796
477	0.0565147
476	0.0573297
475	0.0579043
474	0.0586517
473	0.0594105
472	0.060214
471	0.0610417
470	0.0618526
469	0.0626442
468	0.0635143
467	0.0643535
466	0.0651475
465	0.0660605
464	0.0670952
463	0.0680836
462	0.0688393
461	0.0704123
460	0.0713203
459	0.0722843
458	0.0732032
457	0.0741012
456	0.074979
455	0.076042
454	0.0771832
453	0.0782044
452	0.0794321
451	0.080691
450	0.0818172
449	0.0830676
448	0.0840753
447	0.0851188
446	0.0861305
445	0.0871116
444	0.0880942
443	0.0889938
442	0.0899761
441	0.091008
440	0.091997
439	0.0930052
438	0.0939934
437	0.0948546
436	0.095767
435	0.096472
434	0.0972794
433	0.0981219
432	0.0988465
431	0.0996778
430	0.10052
429	0.101363
428	0.10227
427	0.103069
426	0.103918
425	0.105031
424	0.105946
423	0.106823
422	0.10775
421	0.108469
420	0.109476
419	0.110367
418	0.111296
417	0.112329
416	0.113405
415	0.114349
414	0.115354
413	0.116465
412	0.117553
411	0.11863
410	0.119998
409	0.121122
408	0.122489
407	0.123835
406	0.125333
405	0.126926
404	0.128724
403	0.130699
402	0.132948
401	0.13536
400	0.138025
399	0.141091
398	0.14429
397	0.148057
396	0.152289
395	0.157059
394	0.162572
393	0.168715
392	0.175502
391	0.183458
390	0.192212
389	0.201799
388	0.212224
387	0.223402
386	0.234754
385	0.245961
384	0.256528
383	0.266408
382	0.275429
381	0.284173
380	0.292404
379	0.300308
378	0.307973
377	0.315399
376	0.322609
375	0.329931
374	0.337216
373	0.344497
372	0.351653
371	0.358917
370	0.366089
369	0.373
368	0.380191
367	0.387056
366	0.394195
365	0.401249
364	0.40826
363	0.415219
362	0.422198
361	0.428239
360	0.433611
359	0.438387
358	0.442107
357	0.445642
356	0.448514
355	0.451654
354	0.454457
353	0.457461
352	0.46113
351	0.464906
350	0.468786
349	0.469641
348	0.475068
347	0.478995
346	0.484613
345	0.490473
344	0.495576
343	0.500931
342	0.50594
341	0.509904
340	0.513463
339	0.515167
338	0.517164
337	0.519482
336	0.521313
335	0.523234
334	0.525469
333	0.528073
332	0.530528
331	0.533498
330	0.536408
329	0.539157
328	0.541984
327	0.544328
326	0.546573
325	0.54864
324	0.550227
323	0.551424
322	0.55244
321	0.55305
320	0.553492
319	0.554117
318	0.55492
317	0.556109
316	0.557444
315	0.558908
314	0.561206
313	0.564077
312	0.567227
311	0.571091
310	0.576101
309	0.581999
308	0.588951
307	0.598113
306	0.60889
305	0.622274
304	0.638649
303	0.657097
302	0.679968
301	0.706287
300	0.736015

## Sheet: 1-Nd Solution after 24 hours 
Solution Phase UV-vis NIR
1-Nd after 24 hours
1000	-1.988e-05
999.9	-1.86893e-05
999.8	-2.14848e-05
999.7	-1.51171e-05
999.6	-1.59455e-05
999.5	-1.23215e-05
999.4	-6.16082e-06
999.3	-6.83384e-06
999.2	-4.19351e-06
999.1	-1.91556e-06
999	-2.32973e-06
998.9	2.76981e-06
998.8	2.43329e-06
998.7	6.36799e-06
998.6	1.2296e-05
998.5	1.504e-05
998.4	1.70333e-05
998.3	2.05022e-05
998.2	2.32462e-05
998.1	2.00103e-05
998	2.41782e-05
997.9	2.78024e-05
997.8	2.81907e-05
997.7	2.63268e-05
997.6	2.9744e-05
997.5	2.05281e-05
997.4	2.15894e-05
997.3	2.50583e-05
997.2	2.45665e-05
997.1	2.24437e-05
997	1.81464e-05
996.9	2.21072e-05
996.8	2.45665e-05
996.7	2.38416e-05
996.6	2.16671e-05
996.5	1.98032e-05
996.4	2.61456e-05
996.3	1.87677e-05
996.2	2.59385e-05
996.1	1.94408e-05
996	1.61014e-05
995.9	1.33574e-05
995.8	1.90266e-05
995.7	1.42634e-05
995.6	1.58684e-05
995.5	1.86124e-05
995.4	1.66968e-05
995.3	1.86124e-05
995.2	1.95443e-05
995.1	1.97256e-05
995	1.78358e-05
994.9	1.70074e-05
994.8	1.94149e-05
994.7	2.26767e-05
994.6	2.26249e-05
994.5	2.72847e-05
994.4	2.98734e-05
994.3	2.97699e-05
994.2	3.11419e-05
994.1	3.33942e-05
994	3.0676e-05
993.9	3.68373e-05
993.8	3.31612e-05
993.7	3.25399e-05
993.6	3.22551e-05
993.5	3.10384e-05
993.4	3.52581e-05
993.3	2.92262e-05
993.2	2.73106e-05
993.1	3.10384e-05
993	2.5369e-05
992.9	3.06501e-05
992.8	2.96922e-05
992.7	2.41264e-05
992.6	2.66116e-05
992.5	3.44815e-05
992.4	2.98475e-05
992.3	3.07018e-05
992.2	2.69999e-05
992.1	2.52654e-05
992	2.42299e-05
991.9	2.47736e-05
991.8	2.08387e-05
991.7	2.06834e-05
991.6	1.62567e-05
991.5	1.35386e-05
991.4	1.29173e-05
991.3	8.95664e-06
991.2	1.32279e-05
991.1	1.70333e-05
991	1.05875e-05
990.9	1.13382e-05
990.8	7.48111e-06
990.7	9.73323e-06
990.6	1.16488e-05
990.5	1.1623e-05
990.4	1.12605e-05
990.3	7.66231e-06
990.2	7.1187e-06
990.1	8.28359e-06
990	9.18962e-06
989.9	4.78893e-06
989.8	3.02867e-06
989.7	1.26841e-06
989.6	6.7304e-06
989.5	6.26445e-06
989.4	8.80132e-06
989.3	1.10534e-05
989.2	8.56834e-06
989.1	9.9921e-06
989	1.19854e-05
988.9	1.58943e-05
988.8	1.33315e-05
988.7	1.73957e-05
988.6	2.23919e-05
988.5	1.91043e-05
988.4	2.22107e-05
988.3	2.19777e-05
988.2	2.29615e-05
988.1	2.32462e-05
988	2.28061e-05
987.9	2.57314e-05
987.8	2.83202e-05
987.7	2.70258e-05
987.6	2.23402e-05
987.5	2.3531e-05
987.4	2.23143e-05
987.3	2.38416e-05
987.2	2.08646e-05
987.1	2.08128e-05
987	1.72404e-05
986.9	2.21072e-05
986.8	2.44888e-05
986.7	2.44888e-05
986.6	2.14341e-05
986.5	2.11235e-05
986.4	2.4437e-05
986.3	2.35051e-05
986.2	2.30132e-05
986.1	1.96997e-05
986	1.73957e-05
985.9	1.54024e-05
985.8	1.95702e-05
985.7	2.14082e-05
985.6	1.77323e-05
985.5	1.7551e-05
985.4	1.81206e-05
985.3	1.56872e-05
985.2	2.02174e-05
985.1	1.78099e-05
985	1.74993e-05
984.9	1.51694e-05
984.8	1.69815e-05
984.7	1.0924e-05
984.6	1.42634e-05
984.5	7.6882e-06
984.4	6.70452e-06
984.3	0
984.2	-3.72756e-06
984.1	-4.71122e-06
984	-1.10791e-05
983.9	-1.82233e-05
983.8	-1.77056e-05
983.7	-2.27791e-05
983.6	-2.02941e-05
983.5	-2.05012e-05
983.4	-1.94658e-05
983.3	-1.5376e-05
983.2	-1.55831e-05
983.1	-1.56866e-05
983	-1.6722e-05
982.9	-9.31885e-06
982.8	-9.05999e-06
982.7	-5.02185e-06
982.6	-2.69213e-06
982.5	-1.81201e-06
982.4	1.1131e-06
982.3	3.62405e-06
982.2	4.97013e-06
982.1	2.66626e-06
982	6.44565e-06
981.9	9.08607e-06
981.8	1.12605e-05
981.7	1.51177e-05
981.6	1.32279e-05
981.5	1.28396e-05
981.4	1.35127e-05
981.3	1.45223e-05
981.2	1.72663e-05
981.1	1.84053e-05
981	1.25031e-05
980.9	8.49068e-06
980.8	1.22701e-05
980.7	1.2529e-05
980.6	1.06134e-05
980.5	5.17722e-06
980.4	7.19636e-06
980.3	3.10632e-07
980.2	2.79569e-06
980.1	1.21664e-06
980	-2.53682e-06
979.9	-3.98642e-06
979.8	-6.98916e-06
979.7	-9.21531e-06
979.6	-7.29978e-06
979.5	-8.64583e-06
979.4	-8.28343e-06
979.3	-9.99187e-06
979.2	-6.41967e-06
979.1	-6.10905e-06
979	-2.48505e-06
978.9	8.54238e-07
978.8	-3.83111e-06
978.7	-1.19075e-06
978.6	3.08044e-06
978.5	5.53963e-06
978.4	7.19636e-06
978.3	1.10793e-05
978.2	9.18962e-06
978.1	8.38713e-06
978	7.79175e-06
977.9	1.53248e-05
977.8	9.13784e-06
977.7	6.36799e-06
977.6	1.14417e-05
977.5	1.08981e-05
977.4	1.1623e-05
977.3	1.2063e-05
977.2	9.34494e-06
977.1	1.6412e-05
977	7.63643e-06
976.9	1.04839e-05
976.8	1.27361e-05
976.7	1.40045e-05
976.6	9.62969e-06
976.5	5.92793e-06
976.4	4.45241e-06
976.3	1.08205e-05
976.2	6.78218e-06
976.1	6.21268e-06
976	1.06651e-05
975.9	6.91161e-06
975.8	9.37082e-06
975.7	6.78218e-06
975.6	1.26066e-05
975.5	1.03027e-05
975.4	8.38713e-06
975.3	9.26728e-06
975.2	6.13502e-06
975.1	7.22225e-06
975	7.14459e-06
974.9	6.9375e-06
974.8	8.28359e-06
974.7	5.53963e-06
974.6	4.50418e-06
974.5	6.31622e-06
974.4	1.26841e-06
974.3	1.96734e-06
974.2	1.00439e-05
974.1	5.15134e-06
974	4.09e-06
973.9	5.43609e-06
973.8	6.49743e-06
973.7	3.13221e-06
973.6	-1.86379e-06
973.5	1.88968e-06
973.4	-6.73035e-07
973.3	-7.81749e-06
973.2	-6.62676e-06
973.1	-9.52593e-06
973	-5.53956e-06
972.9	-5.90196e-06
972.8	-5.22893e-06
972.7	-4.91831e-06
972.6	-4.76299e-06
972.5	-4.91831e-06
972.4	-6.73035e-07
972.3	-3.20985e-06
972.2	-1.86379e-06
972.1	-7.04093e-06
972	-4.55591e-06
971.9	-3.52048e-06
971.8	-6.21263e-07
971.7	-3.20985e-06
971.6	-3.26162e-06
971.5	-5.07362e-06
971.4	1.91557e-06
971.3	3.41696e-06
971.2	-2.89922e-06
971.1	2.25209e-06
971	5.43606e-07
970.9	-4.76299e-06
970.8	-2.48505e-06
970.7	-1.96733e-06
970.6	5.1772e-07
970.5	-4.60768e-06
970.4	-1.81201e-06
970.3	-6.88561e-06
970.2	-6.47144e-06
970.1	-3.41693e-06
970	-6.0055e-06
969.9	-1.13897e-05
969.8	-8.64583e-06
969.7	-7.29978e-06
969.6	-1.00436e-05
969.5	-1.73433e-05
969.4	-1.16485e-05
969.3	-1.41335e-05
969.2	-1.72915e-05
969.1	-1.2891e-05
969	-1.08202e-05
968.9	-1.59972e-05
968.8	-2.34003e-05
968.7	-1.97764e-05
968.6	-1.90517e-05
968.5	-1.94658e-05
968.4	-2.08118e-05
968.3	-1.96211e-05
968.2	-2.07083e-05
968.1	-2.26237e-05
968	-1.78092e-05
967.9	-1.54278e-05
967.8	-1.7395e-05
967.7	-1.3357e-05
967.6	-1.09755e-05
967.5	-7.0927e-06
967.4	-7.40332e-06
967.3	-2.17442e-06
967.2	-1.55316e-07
967.1	6.4715e-07
967	6.26445e-06
966.9	5.43609e-06
966.8	3.26164e-06
966.7	1.03804e-05
966.6	1.3901e-05
966.5	1.64897e-05
966.4	1.9622e-05
966.3	2.08646e-05
966.2	2.05281e-05
966.1	2.49548e-05
966	2.59644e-05
965.9	2.4437e-05
965.8	2.45665e-05
965.7	3.24622e-05
965.6	2.89674e-05
965.5	2.93298e-05
965.4	2.84755e-05
965.3	2.89156e-05
965.2	2.56279e-05
965.1	2.70258e-05
965	2.29873e-05
964.9	2.29873e-05
964.8	2.09681e-05
964.7	1.96479e-05
964.6	1.9855e-05
964.5	1.78617e-05
964.4	1.89231e-05
964.3	1.69039e-05
964.2	1.38751e-05
964.1	1.37716e-05
964	1.58425e-05
963.9	1.59719e-05
963.8	1.47035e-05
963.7	1.825e-05
963.6	1.49106e-05
963.5	2.05022e-05
963.4	1.67485e-05
963.3	1.54024e-05
963.2	1.66709e-05
963.1	1.74475e-05
963	1.57907e-05
962.9	1.53506e-05
962.8	1.48847e-05
962.7	2.11494e-05
962.6	1.83277e-05
962.5	2.10976e-05
962.4	1.8017e-05
962.3	1.90784e-05
962.2	1.89489e-05
962.1	2.42299e-05
962	2.2832e-05
961.9	1.9156e-05
961.8	1.74734e-05
961.7	2.29356e-05
961.6	1.98809e-05
961.5	2.17189e-05
961.4	2.1693e-05
961.3	1.86383e-05
961.2	2.16412e-05
961.1	1.92078e-05
961	1.9156e-05
960.9	2.08387e-05
960.8	2.25732e-05
960.7	2.11752e-05
960.6	2.12529e-05
960.5	1.9855e-05
960.4	1.94926e-05
960.3	1.94926e-05
960.2	1.89489e-05
960.1	1.67485e-05
960	1.96997e-05
959.9	1.83535e-05
959.8	1.47294e-05
959.7	1.68521e-05
959.6	1.48588e-05
959.5	1.44705e-05
959.4	1.94926e-05
959.3	1.44446e-05
959.2	1.67744e-05
959.1	1.71886e-05
959	1.61531e-05
958.9	1.59202e-05
958.8	2.22366e-05
958.7	2.23919e-05
958.6	2.33498e-05
958.5	1.90784e-05
958.4	2.43853e-05
958.3	2.44888e-05
958.2	2.00362e-05
958.1	2.22625e-05
958	2.28838e-05
957.9	1.99327e-05
957.8	1.99844e-05
957.7	1.95961e-05
957.6	2.23919e-05
957.5	2.18483e-05
957.4	1.94408e-05
957.3	1.71886e-05
957.2	1.60496e-05
957.1	1.72145e-05
957	1.58425e-05
956.9	1.38233e-05
956.8	1.36421e-05
956.7	1.32538e-05
956.6	1.29432e-05
956.5	5.56552e-06
956.4	6.98927e-06
956.3	7.94706e-06
956.2	7.40345e-06
956.1	8.36125e-06
956	6.23856e-06
955.9	4.53007e-06
955.8	1.14417e-05
955.7	5.72084e-06
955.6	8.90486e-06
955.5	1.28655e-05
955.4	1.27102e-05
955.3	1.17006e-05
955.2	8.646e-06
955.1	7.99884e-06
955	1.2296e-05
954.9	8.8272e-06
954.8	9.16373e-06
954.7	1.15971e-05
954.6	1.24513e-05
954.5	1.4807e-05
954.4	1.37974e-05
954.3	1.37198e-05
954.2	1.72404e-05
954.1	1.43152e-05
954	1.72404e-05
953.9	1.77064e-05
953.8	1.95961e-05
953.7	1.30726e-05
953.6	1.53248e-05
953.5	1.4574e-05
953.4	1.15712e-05
953.3	1.48329e-05
953.2	1.84312e-05
953.1	1.51953e-05
953	1.42634e-05
952.9	1.79911e-05
952.8	1.85865e-05
952.7	2.1926e-05
952.6	1.80947e-05
952.5	1.58943e-05
952.4	1.94149e-05
952.3	1.79393e-05
952.2	1.60496e-05
952.1	1.56872e-05
952	1.47294e-05
951.9	1.55577e-05
951.8	1.34091e-05
951.7	1.28655e-05
951.6	1.48588e-05
951.5	1.23996e-05
951.4	8.74955e-06
951.3	1.3901e-05
951.2	1.36162e-05
951.1	1.8483e-05
951	1.95443e-05
950.9	1.73439e-05
950.8	1.69039e-05
950.7	1.66709e-05
950.6	1.68521e-05
950.5	1.77581e-05
950.4	1.59719e-05
950.3	1.56095e-05
950.2	1.37457e-05
950.1	1.69556e-05
950	1.42634e-05
949.9	1.43928e-05
949.8	1.42116e-05
949.7	1.33833e-05
949.6	1.20371e-05
949.5	1.2296e-05
949.4	1.38751e-05
949.3	1.20371e-05
949.2	1.19077e-05
949.1	1.29173e-05
949	1.39269e-05
948.9	1.54801e-05
948.8	1.56354e-05
948.7	1.23996e-05
948.6	6.70452e-06
948.5	1.1157e-05
948.4	9.42259e-06
948.3	1.12347e-05
948.2	8.72366e-06
948.1	9.24139e-06
948	9.13784e-06
947.9	1.10017e-05
947.8	9.70735e-06
947.7	1.27102e-05
947.6	9.47437e-06
947.5	1.0018e-05
947.4	7.37756e-06
947.3	4.24532e-06
947.2	7.507e-06
947.1	7.09281e-06
947	5.9797e-06
946.9	6.65275e-06
946.8	5.38431e-06
946.7	4.91836e-06
946.6	7.71409e-06
946.5	6.03147e-06
946.4	5.85027e-06
946.3	4.60773e-06
946.2	3.28753e-06
946.1	7.45522e-06
946	8.38713e-06
945.9	7.42934e-06
945.8	8.77543e-06
945.7	7.53288e-06
945.6	1.07687e-05
945.5	1.37198e-05
945.4	1.37457e-05
945.3	1.50659e-05
945.2	1.27361e-05
945.1	1.03286e-05
945	1.37198e-05
944.9	1.04581e-05
944.8	1.02251e-05
944.7	8.49068e-06
944.6	9.52614e-06
944.5	7.2999e-06
944.4	5.17722e-06
944.3	4.03823e-06
944.2	1.4755e-06
944.1	3.10632e-07
944	3.36519e-06
943.9	5.15134e-06
943.8	5.33254e-06
943.7	1.39784e-06
943.6	4.19355e-06
943.5	7.50694e-07
943.4	5.38431e-06
943.3	6.10913e-06
943.2	5.51375e-06
943.1	4.50418e-06
943	6.29034e-06
942.9	8.02472e-06
942.8	9.88855e-06
942.7	9.24139e-06
942.6	8.2577e-06
942.5	6.57509e-06
942.4	6.29034e-06
942.3	6.39388e-06
942.2	6.08325e-06
942.1	6.31622e-06
942	3.08044e-06
941.9	4.53007e-06
941.8	5.229e-06
941.7	5.25488e-06
941.6	7.06693e-06
941.5	5.48786e-06
941.4	5.95381e-06
941.3	6.5492e-06
941.2	8.15416e-06
941.1	7.14459e-06
941	8.95664e-06
940.9	8.41302e-06
940.8	9.42259e-06
940.7	1.00956e-05
940.6	8.59423e-06
940.5	1.15712e-05
940.4	7.37756e-06
940.3	1.30208e-05
940.2	9.65557e-06
940.1	1.16488e-05
940	1.78617e-05
939.9	1.44187e-05
939.8	1.76287e-05
939.7	1.47035e-05
939.6	1.46258e-05
939.5	1.56613e-05
939.4	1.82241e-05
939.3	1.99585e-05
939.2	1.73698e-05
939.1	1.6179e-05
939	1.64897e-05
938.9	1.57131e-05
938.8	1.10793e-05
938.7	7.37756e-06
938.6	5.51375e-06
938.5	4.99602e-06
938.4	4.21943e-06
938.3	5.43609e-06
938.2	2.12265e-06
938.1	7.24808e-07
938	-4.71122e-06
937.9	-5.12539e-06
937.8	-5.07362e-06
937.7	-6.67853e-06
937.6	-9.21531e-06
937.5	-6.52322e-06
937.4	-1.25804e-05
937.3	-1.403e-05
937.2	-1.0406e-05
937.1	-1.17521e-05
937	-1.09237e-05
936.9	-8.6976e-06
936.8	-7.76572e-06
936.7	-7.19624e-06
936.6	-7.40332e-06
936.5	-4.14174e-06
936.4	-3.52048e-06
936.3	-4.71122e-06
936.2	-2.43327e-06
936.1	-1.03544e-06
936	-5.17719e-08
935.9	9.83668e-07
935.8	3.64994e-06
935.7	4.91836e-06
935.6	2.89924e-06
935.5	3.70171e-06
935.4	7.24813e-06
935.3	8.33536e-06
935.2	7.79175e-06
935.1	8.93075e-06
935	8.67189e-06
934.9	9.94033e-06
934.8	1.03027e-05
934.7	5.25488e-06
934.6	5.82438e-06
934.5	4.94425e-06
934.4	6.13502e-06
934.3	6.78218e-06
934.2	5.12545e-06
934.1	4.42652e-06
934	3.20987e-06
933.9	3.23576e-06
933.8	3.00278e-06
933.7	2.43329e-06
933.6	5.61729e-06
933.5	4.6595e-06
933.4	4.89248e-06
933.3	2.95101e-06
933.2	5.43609e-06
933.1	5.46197e-06
933	6.80806e-06
932.9	7.37756e-06
932.8	7.35168e-06
932.7	1.00698e-05
932.6	9.11196e-06
932.5	9.37082e-06
932.4	8.02472e-06
932.3	7.45522e-06
932.2	1.08205e-05
932.1	1.14417e-05
932	1.03804e-05
931.9	1.10793e-05
931.8	1.26066e-05
931.7	1.06651e-05
931.6	7.84352e-06
931.5	5.20311e-06
931.4	5.74672e-06
931.3	5.4102e-06
931.2	2.01911e-06
931.1	2.17443e-06
931	2.38152e-06
930.9	-6.73035e-07
930.8	-2.58859e-06
930.7	1.16487e-06
930.6	-1.81201e-06
930.5	-7.24807e-07
930.4	5.17719e-08
930.3	-6.21263e-07
930.2	-5.17719e-08
930.1	-3.10631e-06
930	-1.24252e-06
929.9	-2.53682e-06
929.8	-4.14174e-06
929.7	-4.60768e-06
929.6	-4.65945e-06
929.5	-4.08996e-06
929.4	-4.34882e-06
929.3	-4.97008e-06
929.2	-4.81476e-06
929.1	-8.07635e-06
929	-8.54229e-06
928.9	-7.04093e-06
928.8	-8.3352e-06
928.7	-6.0055e-06
928.6	-5.79842e-06
928.5	-1.81201e-06
928.4	-3.05453e-06
928.3	-2.07088e-07
928.2	1.21664e-06
928.1	2.43329e-06
928	5.85027e-06
927.9	6.34211e-06
927.8	5.07368e-06
927.7	5.7985e-06
927.6	7.58466e-06
927.5	6.34211e-06
927.4	7.04104e-06
927.3	8.59423e-06
927.2	7.92118e-06
927.1	1.00698e-05
927	9.65557e-06
926.9	9.96621e-06
926.8	1.17006e-05
926.7	1.08205e-05
926.6	9.2155e-06
926.5	9.73323e-06
926.4	1.0018e-05
926.3	1.32279e-05
926.2	1.15712e-05
926.1	1.57131e-05
926	1.72145e-05
925.9	1.5506e-05
925.8	1.30208e-05
925.7	1.2296e-05
925.6	1.21148e-05
925.5	1.23219e-05
925.4	1.04322e-05
925.3	9.81089e-06
925.2	5.85027e-06
925.1	4.34886e-06
925	3.59816e-06
924.9	-5.69491e-07
924.8	-4.65945e-06
924.7	-2.12264e-06
924.6	-5.74665e-06
924.5	-5.38425e-06
924.4	-8.23166e-06
924.3	-7.61041e-06
924.2	-7.24801e-06
924.1	-6.41967e-06
924	-1.06649e-05
923.9	-8.54229e-06
923.8	-9.11177e-06
923.7	-6.62676e-06
923.6	-6.16082e-06
923.5	-2.53682e-06
923.4	-5.07362e-06
923.3	6.98922e-07
923.2	2.32974e-06
923.1	3.28753e-06
923	3.39108e-06
922.9	4.6595e-06
922.8	7.63643e-06
922.7	9.18962e-06
922.6	9.68146e-06
922.5	1.10534e-05
922.4	1.12347e-05
922.3	9.81089e-06
922.2	1.19854e-05
922.1	1.13123e-05
922	1.08464e-05
921.9	1.34091e-05
921.8	1.2063e-05
921.7	1.03545e-05
921.6	1.29691e-05
921.5	1.25549e-05
921.4	9.73323e-06
921.3	6.44565e-06
921.2	5.20311e-06
921.1	3.20987e-06
921	1.76025e-06
920.9	0
920.8	-2.43327e-06
920.7	-4.40059e-06
920.6	-5.53956e-06
920.5	-8.02458e-06
920.4	-1.03543e-05
920.3	-1.36676e-05
920.2	-1.25804e-05
920.1	-1.39782e-05
920	-1.31499e-05
919.9	-1.32016e-05
919.8	-1.37193e-05
919.7	-1.65667e-05
919.6	-1.54278e-05
919.5	-1.4237e-05
919.4	-1.51689e-05
919.3	-1.42888e-05
919.2	-1.14932e-05
919.1	-9.5777e-06
919	-1.0872e-05
918.9	-9.88833e-06
918.8	-1.02507e-05
918.7	-9.11177e-06
918.6	-5.28071e-06
918.5	-6.7303e-06
918.4	-4.45236e-06
918.3	-5.74665e-06
918.2	-2.12264e-06
918.1	-4.14175e-07
918	-3.20985e-06
917.9	-8.2835e-07
917.8	-1.91556e-06
917.7	-5.17719e-07
917.6	-3.62403e-07
917.5	-2.07088e-07
917.4	-3.31339e-06
917.3	-1.39784e-06
917.2	-1.55316e-06
917.1	-2.3815e-06
917	-2.32973e-06
916.9	-3.83111e-06
916.8	-5.28071e-06
916.7	-4.55591e-06
916.6	-7.24801e-06
916.5	-6.26436e-06
916.4	-7.35155e-06
916.3	-6.21259e-06
916.2	-6.41967e-06
916.1	-4.91831e-06
916	-6.67853e-06
915.9	-5.33248e-06
915.8	-7.66218e-06
915.7	-8.43874e-06
915.6	-8.95645e-06
915.5	-9.88833e-06
915.4	-1.0406e-05
915.3	-7.24801e-06
915.2	-1.13897e-05
915.1	-1.30981e-05
915	-1.26839e-05
914.9	-1.11308e-05
914.8	-1.24769e-05
914.7	-1.18038e-05
914.6	-1.31499e-05
914.5	-1.29428e-05
914.4	-1.27357e-05
914.3	-1.28393e-05
914.2	-1.13379e-05
914.1	-1.10791e-05
914	-1.14414e-05
913.9	-1.07684e-05
913.8	-9.78479e-06
913.7	-6.16082e-06
913.6	-7.19624e-06
913.5	-4.91831e-06
913.4	-4.60768e-06
913.3	-4.55591e-06
913.2	-4.60768e-06
913.1	-3.36516e-06
913	0
912.9	4.91834e-07
912.8	1.81202e-07
912.7	2.56272e-06
912.6	3.10633e-06
912.5	9.0601e-07
912.4	3.05456e-06
912.3	2.35563e-06
912.2	1.50139e-06
912.1	8.54238e-07
912	1.73436e-06
911.9	2.9769e-06
911.8	2.01911e-06
911.7	2.87335e-06
911.6	2.20031e-06
911.5	3.00278e-06
911.4	1.70848e-06
911.3	6.21264e-07
911.2	2.32974e-07
911.1	8.28352e-07
911	2.84747e-06
910.9	1.00955e-06
910.8	9.0601e-07
910.7	2.76981e-06
910.6	3.36518e-07
910.5	-2.5886e-07
910.4	0
910.3	-6.21263e-07
910.2	-1.2943e-06
910.1	1.1131e-06
910	-1.03544e-06
909.9	-2.07088e-07
909.8	1.21664e-06
909.7	-2.07088e-07
909.6	3.36518e-07
909.5	1.73436e-06
909.4	1.99322e-06
909.3	2.89924e-06
909.2	-6.21263e-07
909.1	2.66626e-06
909	3.1581e-06
908.9	1.63082e-06
908.8	1.55316e-06
908.7	4.97013e-06
908.6	3.08044e-06
908.5	3.77937e-06
908.4	7.7658e-07
908.3	1.99322e-06
908.2	4.03823e-06
908.1	3.96057e-06
908	4.01234e-06
907.9	2.64038e-06
907.8	4.24532e-06
907.7	1.96734e-06
907.6	4.99602e-06
907.5	6.03147e-06
907.4	3.67582e-06
907.3	4.73716e-06
907.2	2.9769e-06
907.1	6.39388e-06
907	8.0765e-06
906.9	6.21268e-06
906.8	5.53963e-06
906.7	5.28077e-06
906.6	4.4783e-06
906.5	4.73716e-06
906.4	4.97013e-06
906.3	4.63361e-06
906.2	4.4783e-06
906.1	1.55316e-06
906	3.20987e-06
905.9	3.00278e-06
905.8	4.99602e-06
905.7	2.92512e-06
905.6	2.045e-06
905.5	-1.03544e-07
905.4	3.62404e-07
905.3	8.80124e-07
905.2	3.10632e-07
905.1	2.5886e-08
905	2.01911e-06
904.9	2.5886e-08
904.8	7.50694e-07
904.7	1.2943e-07
904.6	-5.69491e-07
904.5	-4.65947e-07
904.4	-1.13898e-06
904.3	8.54238e-07
904.2	7.7658e-07
904.1	1.57905e-06
904	1.94145e-06
903.9	-9.83666e-07
903.8	1.57905e-06
903.7	1.70848e-06
903.6	1.60493e-06
903.5	5.1772e-07
903.4	1.03544e-07
903.3	6.21264e-07
903.2	-3.62403e-07
903.1	-5.17719e-08
903	1.06133e-06
902.9	-9.31894e-07
902.8	-5.17719e-07
902.7	5.43606e-07
902.6	-6.73035e-07
902.5	1.00955e-06
902.4	1.81202e-07
902.3	-8.2835e-07
902.2	-5.17719e-08
902.1	1.32019e-06
902	-6.21263e-07
901.9	8.54238e-07
901.8	-3.10632e-07
901.7	-2.69213e-06
901.6	-6.21263e-07
901.5	1.24253e-06
901.4	1.19076e-06
901.3	7.50694e-07
901.2	-1.60493e-06
901.1	-1.76024e-06
901	-1.50138e-06
900.9	-3.10632e-07
900.8	5.69492e-07
900.7	-8.2835e-07
900.6	-1.50138e-06
900.5	2.5886e-08
900.4	-6.21263e-07
900.3	-1.39784e-06
900.2	-1.55316e-07
900.1	-2.27796e-06
900	-3.57225e-06
899.9	-1.50138e-06
899.8	-2.17442e-06
899.7	-1.81201e-06
899.6	-1.86379e-06
899.5	-2.69213e-06
899.4	-2.07087e-06
899.3	-3.93465e-06
899.2	-3.98642e-06
899.1	-2.84745e-06
899	-8.2835e-07
898.9	-2.43327e-06
898.8	-8.2835e-07
898.7	1.03544e-07
898.6	-6.21263e-07
898.5	-2.5886e-07
898.4	-1.70847e-06
898.3	1.55316e-07
898.2	-1.55316e-06
898.1	-2.17442e-06
898	-1.08721e-06
897.9	-9.31894e-07
897.8	-1.76024e-06
897.7	-1.86379e-06
897.6	-1.50138e-06
897.5	-2.84745e-06
897.4	-1.86379e-06
897.3	-2.69213e-06
897.2	-2.17442e-06
897.1	-2.48505e-06
897	-5.69491e-07
896.9	-1.76024e-06
896.8	-2.5886e-07
896.7	-1.24252e-06
896.6	-1.08721e-06
896.5	-1.19075e-06
896.4	-9.31894e-07
896.3	-7.76578e-07
896.2	-1.2943e-06
896.1	-5.17719e-07
896	-1.44961e-06
895.9	-1.91556e-06
895.8	-5.69491e-07
895.7	-1.96733e-06
895.6	-2.43327e-06
895.5	-3.41693e-06
895.4	-2.43327e-06
895.3	-1.81201e-06
895.2	-2.0191e-06
895.1	-3.00276e-06
895	-8.80122e-07
894.9	-3.62402e-06
894.8	-6.73035e-07
894.7	-3.00276e-06
894.6	-2.69213e-06
894.5	-3.88288e-06
894.4	-4.40059e-06
894.3	-3.31339e-06
894.2	-1.86379e-06
894.1	-2.84745e-06
894	-1.08721e-06
893.9	-2.64036e-06
893.8	-1.24252e-06
893.7	-2.5886e-07
893.6	-1.6567e-06
893.5	-2.22619e-06
893.4	-2.48505e-06
893.3	-3.52048e-06
893.2	-3.31339e-06
893.1	-3.52048e-06
893	-3.00276e-06
892.9	-4.03819e-06
892.8	-3.10631e-06
892.7	-2.95099e-06
892.6	-1.2943e-06
892.5	-2.58859e-06
892.4	-3.88288e-06
892.3	-2.0191e-06
892.2	-2.17442e-06
892.1	-3.36516e-06
892	-3.36516e-06
891.9	-3.46871e-06
891.8	-4.24528e-06
891.7	-4.24528e-06
891.6	-2.7439e-06
891.5	-5.12539e-06
891.4	-4.81476e-06
891.3	-3.98642e-06
891.2	-2.43327e-06
891.1	-4.24528e-06
891	-1.91556e-06
890.9	-1.70847e-06
890.8	-3.36516e-06
890.7	-2.22619e-06
890.6	-2.7439e-06
890.5	-2.7439e-06
890.4	-3.52048e-06
890.3	-3.26162e-06
890.2	-2.89922e-06
890.1	-3.20985e-06
890	-1.91556e-06
889.9	-1.13898e-06
889.8	-1.6567e-06
889.7	-1.44961e-06
889.6	-6.21263e-07
889.5	-9.31894e-07
889.4	-7.76578e-07
889.3	-7.76578e-07
889.2	-2.22619e-06
889.1	-7.76578e-07
889	-2.07087e-06
888.9	-3.20985e-06
888.8	-2.22619e-06
888.7	-2.27796e-06
888.6	-3.62402e-06
888.5	-2.43327e-06
888.4	-3.57225e-06
888.3	-2.43327e-06
888.2	-3.36516e-06
888.1	-4.03819e-06
888	-3.67579e-06
887.9	-3.52048e-06
887.8	-2.48505e-06
887.7	-2.12264e-06
887.6	-1.91556e-06
887.5	-1.39784e-06
887.4	-2.32973e-06
887.3	-2.07087e-06
887.2	-3.62402e-06
887.1	-2.43327e-06
887	-1.76024e-06
886.9	-2.32973e-06
886.8	-2.12264e-06
886.7	-2.0191e-06
886.6	-2.69213e-06
886.5	-2.12264e-06
886.4	-2.84745e-06
886.3	-2.43327e-06
886.2	-1.91556e-06
886.1	-3.10631e-06
886	-3.00276e-06
885.9	-2.22619e-06
885.8	-3.20985e-06
885.7	-1.19075e-06
885.6	-1.55316e-06
885.5	-1.44961e-06
885.4	-2.22619e-06
885.3	-8.80122e-07
885.2	-6.21263e-07
885.1	-6.73035e-07
885	2.32974e-07
884.9	1.26841e-06
884.8	3.8829e-07
884.7	3.36518e-07
884.6	-3.10632e-07
884.5	7.24808e-07
884.4	-1.03544e-06
884.3	7.50694e-07
884.2	-9.31894e-07
884.1	-1.60493e-06
884	-1.2943e-06
883.9	-2.07088e-07
883.8	5.17719e-08
883.7	-6.21263e-07
883.6	-7.76578e-07
883.5	-2.79568e-06
883.4	-3.83111e-06
883.3	-4.86653e-06
883.2	-6.62676e-06
883.1	-6.47144e-06
883	-8.02458e-06
882.9	-9.9401e-06
882.8	-1.17003e-05
882.7	-1.17003e-05
882.6	-1.24769e-05
882.5	-1.52725e-05
882.4	-1.44959e-05
882.3	-1.50136e-05
882.2	-1.40817e-05
882.1	-1.34087e-05
882	-1.23733e-05
881.9	-1.15968e-05
881.8	-1.07684e-05
881.7	-1.05613e-05
881.6	-9.52593e-06
881.5	-9.26708e-06
881.4	-6.47144e-06
881.3	-6.78207e-06
881.2	-5.33248e-06
881.1	-5.22893e-06
881	-3.67579e-06
880.9	-4.97008e-06
880.8	-3.83111e-06
880.7	-1.03544e-06
880.6	-5.69491e-07
880.5	-1.44961e-06
880.4	-7.24807e-07
880.3	1.39784e-06
880.2	1.03544e-06
880.1	9.83668e-07
880	3.10632e-07
879.9	-6.21263e-07
879.8	6.73036e-07
879.7	-1.03544e-07
879.6	1.03544e-07
879.5	-1.55316e-07
879.4	-3.62403e-07
879.3	7.7658e-07
879.2	-2.5886e-07
879.1	-1.50138e-06
879	-1.2943e-06
878.9	-8.80122e-07
878.8	-1.24252e-06
878.7	-1.6567e-06
878.6	6.73036e-07
878.5	-1.86379e-06
878.4	-2.32973e-06
878.3	-3.20985e-06
878.2	-1.08721e-06
878.1	-1.39784e-06
878	-2.48505e-06
877.9	-2.64036e-06
877.8	-3.31339e-06
877.7	-2.22619e-06
877.6	-2.3815e-06
877.5	-1.81201e-06
877.4	-1.24252e-06
877.3	-2.64036e-06
877.2	-1.55316e-06
877.1	-1.08721e-06
877	-1.2943e-06
876.9	-1.60493e-06
876.8	-2.5886e-07
876.7	-1.08721e-06
876.6	-8.80122e-07
876.5	-2.32973e-06
876.4	5.17719e-08
876.3	-1.50138e-06
876.2	-5.17719e-08
876.1	1.81202e-06
876	-3.10632e-07
875.9	3.62404e-07
875.8	6.73036e-07
875.7	1.81202e-06
875.6	1.86379e-06
875.5	3.67582e-06
875.4	2.01911e-06
875.3	2.48506e-06
875.2	2.95101e-06
875.1	3.77937e-06
875	2.17443e-06
874.9	3.93469e-06
874.8	3.1581e-06
874.7	3.05456e-06
874.6	2.2262e-06
874.5	4.09e-06
874.4	3.10633e-06
874.3	1.81202e-06
874.2	2.07088e-06
874.1	2.38152e-06
874	2.17443e-06
873.9	7.7658e-07
873.8	2.2262e-06
873.7	8.80124e-07
873.6	2.01911e-06
873.5	9.83668e-07
873.4	9.83668e-07
873.3	3.10632e-07
873.2	4.65948e-07
873.1	8.28352e-07
873	-7.24807e-07
872.9	-8.80122e-07
872.8	1.55316e-07
872.7	-1.55316e-06
872.6	-6.21263e-07
872.5	-1.03544e-06
872.4	-2.5886e-07
872.3	-4.65947e-07
872.2	-2.32973e-06
872.1	-6.73035e-07
872	-7.24807e-07
871.9	-2.27796e-06
871.8	-1.55316e-06
871.7	-1.70847e-06
871.6	-1.13898e-06
871.5	-1.24252e-06
871.4	-1.76024e-06
871.3	-1.60493e-06
871.2	-2.95099e-06
871.1	-7.24807e-07
871	-1.60493e-06
870.9	-1.76024e-06
870.8	-2.0191e-06
870.7	-1.96733e-06
870.6	-1.44961e-06
870.5	-2.53682e-06
870.4	-4.24528e-06
870.3	-6.16082e-06
870.2	-7.29978e-06
870.1	-8.74937e-06
870	-1.14932e-05
869.9	-1.59455e-05
869.8	-1.89999e-05
869.7	-2.53675e-05
869.6	-3.18903e-05
869.5	-3.91378e-05
869.4	-4.64887e-05
869.3	-5.66348e-05
869.2	-6.72465e-05
869.1	-7.52181e-05
869	-8.08602e-05
868.9	-8.57776e-05
868.8	-8.65023e-05
868.7	-8.75375e-05
868.6	-8.76928e-05
868.5	-8.83139e-05
868.4	-8.6554e-05
868.3	-8.54671e-05
868.2	-8.38624e-05
868.1	-8.01356e-05
868	-7.78063e-05
867.9	-7.35099e-05
867.8	-6.95241e-05
867.7	-6.40889e-05
867.6	-6.03101e-05
867.5	-5.37877e-05
867.4	-4.80417e-05
867.3	-4.26062e-05
867.2	-3.67565e-05
867.1	-3.12174e-05
867	-2.55228e-05
866.9	-1.8534e-05
866.8	-1.29946e-05
866.7	-8.90468e-06
866.6	-4.19351e-06
866.5	-1.03544e-06
866.4	1.86379e-06
866.3	1.76025e-06
866.2	1.81202e-06
866.1	1.60493e-06
866	2.12265e-06
865.9	1.65671e-06
865.8	2.27797e-06
865.7	2.5886e-06
865.6	2.64038e-06
865.5	2.43329e-06
865.4	2.5886e-06
865.3	2.2262e-06
865.2	2.32974e-06
865.1	2.79569e-06
865	2.32974e-06
864.9	2.38152e-06
864.8	2.27797e-06
864.7	2.64038e-06
864.6	2.89924e-06
864.5	1.96734e-06
864.4	2.17443e-06
864.3	2.38152e-06
864.2	2.27797e-06
864.1	2.48506e-06
864	2.2262e-06
863.9	2.2262e-06
863.8	1.76025e-06
863.7	2.74392e-06
863.6	1.60493e-06
863.5	2.64038e-06
863.4	2.53683e-06
863.3	2.32974e-06
863.2	1.55316e-06
863.1	2.48506e-06
863	1.91557e-06
862.9	2.53683e-06
862.8	1.50139e-06
862.7	2.17443e-06
862.6	1.76025e-06
862.5	2.38152e-06
862.4	1.86379e-06
862.3	2.38152e-06
862.2	2.5886e-06
862.1	2.69215e-06
862	2.79569e-06
861.9	3.36519e-06
861.8	2.17443e-06
861.7	1.91557e-06
861.6	2.38152e-06
861.5	2.64038e-06
861.4	1.91557e-06
861.3	2.32974e-06
861.2	2.43329e-06
861.1	1.76025e-06
861	2.17443e-06
860.9	2.12265e-06
860.8	2.43329e-06
860.7	2.89924e-06
860.6	2.79569e-06
860.5	1.96734e-06
860.4	2.17443e-06
860.3	2.84747e-06
860.2	2.48506e-06
860.1	2.43329e-06
860	2.48506e-06
859.9	2.5886e-06
859.8	1.55316e-06
859.7	1.76025e-06
859.6	1.60493e-06
859.5	2.69215e-06
859.4	1.50139e-06
859.3	2.53683e-06
859.2	2.01911e-06
859.1	1.91557e-06
859	1.96734e-06
858.9	1.86379e-06
858.8	2.17443e-06
858.7	2.17443e-06
858.6	2.64038e-06
858.5	1.86379e-06
858.4	2.48506e-06
858.3	1.96734e-06
858.2	2.5886e-06
858.1	2.17443e-06
858	2.5886e-06
857.9	2.48506e-06
857.8	1.65671e-06
857.7	2.38152e-06
857.6	2.64038e-06
857.5	2.5886e-06
857.4	2.27797e-06
857.3	2.48506e-06
857.2	2.53683e-06
857.1	2.64038e-06
857	2.64038e-06
856.9	1.91557e-06
856.8	3.10633e-06
856.7	2.79569e-06
856.6	1.96734e-06
856.5	2.74392e-06
856.4	1.91557e-06
856.3	1.96734e-06
856.2	1.55316e-06
856.1	2.17443e-06
856	2.48506e-06
855.9	2.38152e-06
855.8	3.26164e-06
855.7	1.91557e-06
855.6	2.17443e-06
855.5	1.81202e-06
855.4	2.43329e-06
855.3	1.70848e-06
855.2	2.64038e-06
855.1	2.53683e-06
855	2.07088e-06
854.9	2.53683e-06
854.8	2.12265e-06
854.7	2.01911e-06
854.6	2.27797e-06
854.5	1.91557e-06
854.4	2.43329e-06
854.3	2.2262e-06
854.2	2.5886e-06
854.1	2.64038e-06
854	0.000256295
853.9	0.0011662
853.8	0.00211082
853.7	0.00318212
853.6	0.00421393
853.5	0.00507398
853.4	0.0060294
853.3	0.00694544
853.2	0.00803674
853.1	0.00883272
853	0.00985809
852.9	0.0107071
852.8	0.0118723
852.7	0.0126967
852.6	0.0136436
852.5	0.0144555
852.4	0.0154646
852.3	0.0164334
852.2	0.0173404
852.1	0.0184026
852	0.0193552
851.9	0.020481
851.8	0.0212277
851.7	0.0222315
851.6	0.0230331
851.5	0.024158
851.4	0.024965
851.3	0.0259369
851.2	0.0268201
851.1	0.0279005
851	0.0288523
850.9	0.0296715
850.8	0.030638
850.7	0.0315064
850.6	0.0325712
850.5	0.0333358
850.4	0.0343223
850.3	0.0351376
850.2	0.0360949
850.1	0.036237
850	0.0362588
849.9	0.036247
849.8	0.0362604
849.7	0.0362769
849.6	0.0362676
849.5	0.0362306
849.4	0.0362549
849.3	0.0362343
849.2	0.0362481
849.1	0.0362554
849	0.0362647
848.9	0.0362724
848.8	0.0362661
848.7	0.0362667
848.6	0.0362647
848.5	0.0362754
848.4	0.0362783
848.3	0.0362779
848.2	0.0362579
848.1	0.0362613
848	0.0362679
847.9	0.0362264
847.8	0.0362647
847.7	0.036228
847.6	0.0362598
847.5	0.0362627
847.4	0.0362487
847.3	0.0362429
847.2	0.0362192
847.1	0.0362777
847	0.0362463
846.9	0.0362729
846.8	0.0362504
846.7	0.036263
846.6	0.036233
846.5	0.0362489
846.4	0.0362418
846.3	0.0362525
846.2	0.0362651
846.1	0.0362608
846	0.0362511
845.9	0.0362473
845.8	0.0362395
845.7	0.0362355
845.6	0.036209
845.5	0.036214
845.4	0.0362436
845.3	0.0362622
845.2	0.03625
845.1	0.0362274
845	0.0362275
844.9	0.0362133
844.8	0.0362099
844.7	0.036246
844.6	0.0362476
844.5	0.0362615
844.4	0.0362531
844.3	0.0362333
844.2	0.0362419
844.1	0.0362608
844	0.0362419
843.9	0.0362443
843.8	0.0362863
843.7	0.0362558
843.6	0.0362451
843.5	0.0362558
843.4	0.0362669
843.3	0.0362686
843.2	0.0362903
843.1	0.0362794
843	0.0362705
842.9	0.0362784
842.8	0.0362556
842.7	0.036266
842.6	0.0362842
842.5	0.0362936
842.4	0.0363044
842.3	0.0362888
842.2	0.036288
842.1	0.0362883
842	0.0362967
841.9	0.0363155
841.8	0.0363204
841.7	0.036312
841.6	0.0362803
841.5	0.0362957
841.4	0.036288
841.3	0.0362978
841.2	0.0363087
841.1	0.0363155
841	0.0363289
840.9	0.0363494
840.8	0.0363333
840.7	0.0363072
840.6	0.0363249
840.5	0.0363497
840.4	0.0363327
840.3	0.0363603
840.2	0.0363364
840.1	0.0363396
840	0.0363513
839.9	0.0363508
839.8	0.0363715
839.7	0.0363787
839.6	0.0364013
839.5	0.0364027
839.4	0.0363854
839.3	0.0363923
839.2	0.0363991
839.1	0.0363863
839	0.0364192
838.9	0.0364183
838.8	0.0364387
838.7	0.0364279
838.6	0.0364133
838.5	0.036441
838.4	0.0364564
838.3	0.0364719
838.2	0.0364972
838.1	0.0365125
838	0.0365072
837.9	0.036505
837.8	0.0365141
837.7	0.0365363
837.6	0.0365506
837.5	0.0365618
837.4	0.0365743
837.3	0.0366001
837.2	0.036622
837.1	0.0366087
837	0.0366139
836.9	0.0366405
836.8	0.0366385
836.7	0.0366612
836.6	0.0366582
836.5	0.0366712
836.4	0.0366928
836.3	0.0367045
836.2	0.0366998
836.1	0.0367215
836	0.0367123
835.9	0.0367196
835.8	0.0367011
835.7	0.0367262
835.6	0.0367481
835.5	0.0367505
835.4	0.0367445
835.3	0.0367426
835.2	0.0367476
835.1	0.0367824
835	0.0367697
834.9	0.0367625
834.8	0.036783
834.7	0.0368003
834.6	0.0367991
834.5	0.0368256
834.4	0.0368508
834.3	0.0368533
834.2	0.0368597
834.1	0.0368738
834	0.0368768
833.9	0.0368895
833.8	0.0368909
833.7	0.0368993
833.6	0.036919
833.5	0.0369352
833.4	0.036945
833.3	0.0369551
833.2	0.0369533
833.1	0.0369821
833	0.0370031
832.9	0.03703
832.8	0.0370239
832.7	0.0370615
832.6	0.037042
832.5	0.0370602
832.4	0.0370649
832.3	0.0370896
832.2	0.0371062
832.1	0.0371221
832	0.037138
831.9	0.0371413
831.8	0.0371506
831.7	0.0371596
831.6	0.0371774
831.5	0.037211
831.4	0.0372293
831.3	0.0372469
831.2	0.0372633
831.1	0.0372648
831	0.0372893
830.9	0.0372904
830.8	0.0373289
830.7	0.0373512
830.6	0.0373793
830.5	0.0373513
830.4	0.0373922
830.3	0.0373963
830.2	0.0374114
830.1	0.0374319
830	0.0374461
829.9	0.037472
829.8	0.037505
829.7	0.0374898
829.6	0.0375166
829.5	0.0375306
829.4	0.0375484
829.3	0.0375789
829.2	0.0375924
829.1	0.037614
829	0.0376109
828.9	0.0376319
828.8	0.0376363
828.7	0.0376648
828.6	0.0376826
828.5	0.0377117
828.4	0.0377423
828.3	0.0377604
828.2	0.0377721
828.1	0.0377822
828	0.0378149
827.9	0.0378457
827.8	0.0378898
827.7	0.0379166
827.6	0.0379197
827.5	0.0379417
827.4	0.0379544
827.3	0.0380021
827.2	0.0380385
827.1	0.0380807
827	0.0380869
826.9	0.0381087
826.8	0.0381141
826.7	0.0381415
826.6	0.0381958
826.5	0.0382133
826.4	0.0382657
826.3	0.0382963
826.2	0.0382996
826.1	0.0383444
826	0.0383477
825.9	0.0383735
825.8	0.0384195
825.7	0.0384748
825.6	0.0384865
825.5	0.0384988
825.4	0.0385394
825.3	0.0385729
825.2	0.0385978
825.1	0.038633
825	0.0386543
824.9	0.0387126
824.8	0.0387228
824.7	0.0387563
824.6	0.0387741
824.5	0.0387855
824.4	0.0388189
824.3	0.0388638
824.2	0.0389056
824.1	0.0389188
824	0.0389386
823.9	0.0389688
823.8	0.0389884
823.7	0.0390198
823.6	0.0390484
823.5	0.0390848
823.4	0.0391201
823.3	0.0391356
823.2	0.0391315
823.1	0.0391862
823	0.0392235
822.9	0.0392501
822.8	0.0392745
822.7	0.0392988
822.6	0.0393278
822.5	0.039346
822.4	0.0393705
822.3	0.0394251
822.2	0.0394384
822.1	0.0394773
822	0.0395315
821.9	0.0395619
821.8	0.0395535
821.7	0.039595
821.6	0.0396311
821.5	0.0396803
821.4	0.0396981
821.3	0.0397442
821.2	0.0397756
821.1	0.0397819
821	0.0398332
820.9	0.0398628
820.8	0.0399085
820.7	0.0399508
820.6	0.0399767
820.5	0.039983
820.4	0.0400274
820.3	0.0400648
820.2	0.0400821
820.1	0.0401092
820	0.0401549
819.9	0.0401811
819.8	0.0402164
819.7	0.0402541
819.6	0.0402712
819.5	0.0403241
819.4	0.0403532
819.3	0.040366
819.2	0.0404042
819.1	0.0404497
819	0.0404863
818.9	0.0405157
818.8	0.0405682
818.7	0.0406036
818.6	0.0406485
818.5	0.0406738
818.4	0.0407187
818.3	0.0407561
818.2	0.0407913
818.1	0.040842
818	0.0408678
817.9	0.0409144
817.8	0.0409626
817.7	0.0410058
817.6	0.041047
817.5	0.0410929
817.4	0.0411683
817.3	0.0412159
817.2	0.0412677
817.1	0.041291
817	0.0413593
816.9	0.0414268
816.8	0.0414471
816.7	0.0415273
816.6	0.0415476
816.5	0.0415868
816.4	0.0416449
816.3	0.041704
816.2	0.0417551
816.1	0.0418465
816	0.0419306
815.9	0.0419706
815.8	0.0420404
815.7	0.0420773
815.6	0.0421753
815.5	0.0422133
815.4	0.0423037
815.3	0.04237
815.2	0.042439
815.1	0.0425414
815	0.0425851
814.9	0.0426715
814.8	0.0427303
814.7	0.0428367
814.6	0.0428968
814.5	0.0430094
814.4	0.0430707
814.3	0.0431713
814.2	0.0432179
814.1	0.0432962
814	0.043382
813.9	0.0434952
813.8	0.0435867
813.7	0.043677
813.6	0.0437406
813.5	0.0438196
813.4	0.0439019
813.3	0.043974
813.2	0.0440692
813.1	0.0441412
813	0.0442481
812.9	0.0443077
812.8	0.0443922
812.7	0.0444431
812.6	0.0445021
812.5	0.0446013
812.4	0.0446574
812.3	0.0447408
812.2	0.0448077
812.1	0.0448581
812	0.0449055
811.9	0.0449505
811.8	0.0450022
811.7	0.045084
811.6	0.0451412
811.5	0.0451729
811.4	0.0452103
811.3	0.0452356
811.2	0.0452734
811.1	0.0453269
811	0.0453394
810.9	0.0454244
810.8	0.0454913
810.7	0.0454962
810.6	0.045534
810.5	0.045565
810.4	0.045625
810.3	0.0456514
810.2	0.0457032
810.1	0.0456689
810	0.0457156
809.9	0.0457432
809.8	0.0457822
809.7	0.0458304
809.6	0.0459084
809.5	0.0459732
809.4	0.0459998
809.3	0.0460699
809.2	0.0461243
809.1	0.0461908
809	0.0462756
808.9	0.0464327
808.8	0.046526
808.7	0.0466402
808.6	0.0466996
808.5	0.0467508
808.4	0.0468161
808.3	0.0468853
808.2	0.0469598
808.1	0.0470249
808	0.0470955
807.9	0.0471508
807.8	0.0472293
807.7	0.0472716
807.6	0.0473309
807.5	0.0473774
807.4	0.0474715
807.3	0.0474926
807.2	0.0475591
807.1	0.0475783
807	0.0476185
806.9	0.0476606
806.8	0.0476839
806.7	0.0477343
806.6	0.0477792
806.5	0.0478028
806.4	0.0477908
806.3	0.0478022
806.2	0.0478343
806.1	0.0478401
806	0.0478448
805.9	0.0478693
805.8	0.04786
805.7	0.0478381
805.6	0.0478558
805.5	0.0478307
805.4	0.0478469
805.3	0.0478445
805.2	0.0478262
805.1	0.0478332
805	0.0478131
804.9	0.0477801
804.8	0.0477709
804.7	0.047763
804.6	0.0477397
804.5	0.0477115
804.4	0.0476638
804.3	0.0476427
804.2	0.0476156
804.1	0.0475824
804	0.0475655
803.9	0.047537
803.8	0.0475084
803.7	0.0474545
803.6	0.047445
803.5	0.0474308
803.4	0.0474031
803.3	0.0473933
803.2	0.0473767
803.1	0.0473605
803	0.0473623
802.9	0.0473385
802.8	0.0473133
802.7	0.0473261
802.6	0.0473171
802.5	0.0473313
802.4	0.0473496
802.3	0.0473604
802.2	0.0473655
802.1	0.0473891
802	0.0473926
801.9	0.0473912
801.8	0.047422
801.7	0.0474115
801.6	0.0474268
801.5	0.0474466
801.4	0.0474513
801.3	0.0474662
801.2	0.0474715
801.1	0.0474731
801	0.0474779
800.9	0.0474693
800.8	0.0474625
800.7	0.0474819
800.6	0.0474727
800.5	0.047432
800.4	0.0474275
800.3	0.0474182
[truncated: 6,003 more rows]

[truncated: 1 more sheets: Solid-State Magnetic Sus.]
